# Supplementary material for: Melanocyte differentiation and mechanosensation are differentially modulated by distinct extracellular matrix proteins
Source: EMBO Rep. 2025 Sep 19;26(21):5270–99. doi: 10.1038/s44319-025-00583-6 (PMC12592508; doi:10.1038/s44319-025-00583-6)
Supplement: Supplementary file 2 — Source data Fig. 1 [file 44319_2025_583_MOESM2_ESM.zip]

Archive with 22 entries (14 files):
- Figure 1/
- Figure 1/1A/
- Figure 1/1A/1A_td-Tomato_1-10_FN.tif
- Figure 1/1A/1A_td-Tomato_1-10_COLIV.tif
- Figure 1/1A/1A_td-Tomato_1-10_COLI.tif
- Figure 1/1D/
- Figure 1/1D/1B_COLIV_1-10_pFAK.tif
- Figure 1/1D/1B_COLIV_1-10_td-Tomato.tif
- Figure 1/1D/1B_FN_1-10_td-Tomato.tif
- Figure 1/1D/1B_FN_1-10_pFAK.tif
- Figure 1/1D/1B_COLI_1-10_td-Tomato.tif
- Figure 1/1D/1B_COLI_1-10_pFAK.tif
- Figure 1/1B/
- Figure 1/1B/figure1B.xlsx
- Figure 1/1C/
- Figure 1/1C/figure1C.xlsx
- Figure 1/1E/
- Figure 1/1E/figure1E.xlsx
- Figure 1/1F/
- Figure 1/1F/figure1F.xlsx
- Figure 1/1G/
- Figure 1/1G/figure1G.xlsx
