# Supplementary material for: Melanocyte differentiation and mechanosensation are differentially modulated by distinct extracellular matrix proteins
Source: EMBO Rep. 2025 Sep 19;26(21):5270–99. doi: 10.1038/s44319-025-00583-6 (PMC12592508; doi:10.1038/s44319-025-00583-6)
Supplement: Supplementary file 2 — Source data Fig. 1 [file 44319_2025_583_MOESM2_ESM.zip › Figure 1/1B/figure1B.xlsx]

## Sheet: fig1B number of dendrites
fig 1B - MC dendricity complexity
	COL 4			COL 1			FN						COL 4			COL 1			FN
	1:60	1:35	1:10	1:60	1:35	1:10	1:60	1:35	1:10				1:60	1:35	1:10	1:60	1:35	1:10	1:60	1:35	1:10
	3	5	4	4	2	5	5	11	4		number of dendrites	2 to 3	13	18	26	82	81	85	10	5	13
	6	3	5	6	4	7	6	8	7			4 to 7	59	54	65	54	52	58	85	96	91
	9	5	6	3	4	5	5	7	7			>7	13	17	15	2	3	10	31	39	42
	4	3	6	3	2	5	5	7	5			total cell number	85	89	106	138	136	153	126	140	146
	4	6	3	4	2	8	3	7	5
	5	8	2	4	5	8	6	6	7
	11	2	5	4	3	5	9	7	7			% of cells	COL 4			COL 1			FN
	4	2	4	2	2	8	4	10	6				1:60	1:35	1:10	1:60	1:35	1:10	1:60	1:35	1:10
	4	4	5	3	3	11	4	7	6		number of dendrites	2 to 3	15.2941	20.2247	24.5283	59.4203	59.5588	55.5556	7.93651	3.57143	8.90411
	10	6	3	4	3	6	3	7	5			4 to 7	69.4118	60.6742	61.3208	39.1304	38.2353	37.9085	67.4603	68.5714	62.3288
	3	4	3	3	3	5	9	8	7			>7	15.2941	19.1011	14.1509	1.44928	2.20588	6.53595	24.6032	27.8571	28.7671
	3	6	4	4	2	8	6	6	4
	7	4	4	3	2	3	7	5	6
	8	4	3	4	2	3	8	4	7
	6	9	4	4	4	4	7	7	6			fig 1B - MC dendricity complexity
	5	5	3	5	2	3	6	5	7				COL IV			COL I			FN
	8	4	4	5	3	3	7	9	6				1:60	1:35	1:10	1:60	1:35	1:10	1:60	1:35	1:10
	2	7	5	2	4	3	5	12	5			N exp	3	3	3	3	3	3	3	3	3
	6	4	5	4	2	4	4	5	8			n cells	85	89	107	138	136	153	126	140	146
	4	3	5	6	3	4	6	10	7		mean	2 to 3	15.5556	20.5	24.6187	60.0461	59.3597	53.2538	7.15242	3.12178	9.71517
	5	5	7	5	2	3	9	5	9			4 to 7	68.8889	61.2083	61.4379	38.6231	38.2012	39.3942	67.1086	68.2444	61.941
	6	3	4	8	3	4	10	5	7			>7	15.5556	18.2917	13.9434	1.33075	2.43902	7.35198	25.739	28.6339	28.3438
	5	5	6	4	3	5	6	6	7		SEM	2 to 3	1.4122	1.02613	1.82582	1.66919	0.571022	1.49852	1.16118	1.7615	2.02461
	3	4	11	4	2	3	6	6	5			4 to 7	1.32578	0.828167	0.750704	1.9038	0.221087	1.18338	0.297688	0.646824	1.40007
	4	5	5	5	3	5	3	5	7			>7	1.4122	2.19465	3.77927	0.847559	2.43902	1.69692	1.00441	1.616	1.42235
	5	4	3	2	2	3	9	4	8
	7	6	7	4	7	3	6	15	10
	7	3	6	3	3	3	7	11	7
	6	3	4	3	4	3	9	7	8
	3	4	3	3	6	2	5	8	6
	4	8	3	4	4	3	5	10	6
	9	6	4	3	3	4	6	7	7
	5	3	5	2	4	5	12	8	10
	3	10	2	4	2	7	5	11	4
	4	4	5	2	5	3	6	8	8
	4	4	3	4	4	6	7	7	6
	5	5	3	2	4	4	5	11	6
	4	8	5	2	3	3	6	4	7
	6	5	6	4	4	3	5	7	5
	7	11	3	3	3	3	6	9	10
	5	8	5	3	4	5	9	4	5
	9	7	3	4	4	5	6	6	10
	7	4	5	3	3	3	10	5	3
	3	7	2	2	2	5	6	8	8
	6	10	3	5	2	2	5	5	6
	5	6	4	3	2	2	4	6	12
	3	3	4	3	2	2	14	4	7
	14	3	4	3	9	4	9	4	7
	4	7	6	2	4	8	6	6	7
	13	4	5	4	4	3	8	7	7
	6	3	3	4	4	6	7	6	7
	3	8	4	4	3	6	5	4	6
	5	4	5	3	2	5	5	6	7
	4	2	3	5	4	2	4	8	7
	10	7	8	4	5	2	7	3	8
	4	4	8	3	9	2	4	5	4
	7	4	6	8	4	3	6	5	5
	6	8	2	4	4	3	6	5	3
	6	10	5	2	2	5	6	7	7
	8	2	3	6	3	4	5	12	8
	7	5	5	5	3	2	8	7	3
	7	8	9	3	5	5	2	7	4
	5	4	2	4	3	3	3	8	3
	4	5	4	3	4	5	4	4	5
	5	10	4	4	3	4	5	6	5
	7	3	4	3	2	3	7	6	5
	3	6	4	7	3	3	5	7	5
	4	9	4	3	2	3	6	4	9
	4	5	5	4	3	3	4	7	11
	7	5	6	2	3	2	3	4	5
	7	7	10	4	4	2	8	6	8
	8	2	5	3	3	3	7	5	6
	5	4	4	5	4	3	10	8	3
	6	5	10	3	6	3	4	8	7
	7	7	4	3	3	5	8	9	3
	5	7	4	3	3	9	13	4	8
	5	6	5	3	8	3	4	10	7
	3	6	9	3	2	4	7	8	3
	5	3	6	6	4	4	6	6	9
	11	3	9	3	6	5	4	9	5
	7	9	9	2	2	4	5	5	4
	4	11	3	2	3	2	4	8	10
	7	4	6	4	4	6	4	16	7
	5	6	8	3	2	3	7	7	9
	3	6	8	3	4	4	11	11	6
		8	4	2	4	3	5	10	4
		7	8	3	2	3	5	5	5
		4	3	3	2	4	3	5	4
		7	7	3	4	3	3	6	6
			7	4	4	3	10	4	6
			3	6	3	6	5	7	5
			6	2	3	3	6	10	10
			6	2	3	6	6	7	10
			5	2	2	4	4	6	3
			7	4	2	3	11	5	8
			3	2	2	4	6	6	3
			4	3	4	8	12	5	8
			5	2	4	2	2	6	9
			4	3	3	3	8	4	2
			8	5	5	2	5	8	9
			10	2	2	4	6	6	3
			9	5	6	2	4	2	4
			5	2	4	4	11	5	4
			5	3	3	3	6	4	7
			2	2	3	5	11	11	4
			4	2	3	4	8	3	12
				2	3	2	10	9	8
				4	3	3	8	7	6
				5	4	2	7	4	10
				3	2	2	8	4	8
				2	3	3	14	7	13
				4	2	2	6	7	4
				4	6	2	7	5	11
				3	3	4	7	7	6
				3	4	2	6	9	4
				4	3	2	4	6	5
				2	3	4	4	4	5
				3	3	4	7	5	10
				2	5	3	4	3	2
				5	4	3	7	7	9
				2	3	3	11	5	9
				2	6	2	7	6	7
				3	3	11	7	4	7
				3	7	3	3	4	9
				2	4	2	6	9	7
				2	5	3	7	4	6
				3	3	5		8	6
				2	3	3		4	12
				2	3	4		6	5
				3	4	3		6	5
				2	2	3		5	10
				2	5	3		4	10
				5	4	2		7	11
				4	2	5		11	7
				2	3	2		3	7
				4	2	4		8	10
				3		2		5	6
				3		3		4	6
						2		6	6
						8		6	6
						2			6
						5			6
						2			6
						2			3
						5			9
						7			5
						2
						2
						2
						2
						4
						2
						4
total cell number	85	89	106	138	136	153	126	140	146
