# Supplementary material for: Melanocyte differentiation and mechanosensation are differentially modulated by distinct extracellular matrix proteins
Source: EMBO Rep. 2025 Sep 19;26(21):5270–99. doi: 10.1038/s44319-025-00583-6 (PMC12592508; doi:10.1038/s44319-025-00583-6)
Supplement: Supplementary file 2 — Source data Fig. 1 [file 44319_2025_583_MOESM2_ESM.zip › Figure 1/1C/figure1C.xlsx]

## Sheet: fig1C sholl profile
fig 1C - sholl profiles
	1:60 (soft substrate)									1:35 (intermediate substrate stiffness)									1:10 (stiff substrate)										descriptive statistics
	COL IV			COL I			FN			COL IV			COL I			FN			COL IV			COL I			FN					COL IV			COL I			FN
distance from the cell body	mean	SD	N	mean	SD	N	mean	SD	N	mean	SD	N	mean	SD	N	mean	SD	N	mean	SD	N	mean	SD	N	mean	SD	N			1:60	1:35	1:10	1:60	1:35	1:10	1:60	1:35	1:10
0	3.54118	1.26823	3	2.69565	0.779376	3	3.42857	0.975119	3	3.35955	1.03624	3	2.67647	0.739192	3	3.60714	1.13604	3	2.9697	0.930816	3	3.01307	1.01299	3	3.89041	1.1211	3		N exp	3	3	3	3	3	3	3	3	3
5	4	1.85164	3	2.81159	0.884173	3	3.90476	1.4053	3	3.85393	1.64835	3	2.77941	0.858001	3	4.04286	1.34041	3	3.30303	1.216	3	3.07843	1.17837	3	4.27397	1.35199	3		n cells	85	89	107	138	136	153	126	140	146
10	4.27059	2.06091	3	2.84058	0.922124	3	4.34127	1.7119	3	4.04494	1.69162	3	2.83088	0.970339	3	4.45	1.71462	3	3.54546	1.27993	3	3.14379	1.19988	3	4.60274	1.53793	3		Area under the curve	258.2	259.2	249.3	148.9	132.1	149.6	303	318.5	340.1
15	4.35294	2.32331	3	2.88406	1.03284	3	4.54762	1.97021	3	4.21348	2.03644	3	2.78676	1.06394	3	4.76429	1.96959	3	3.84849	1.69852	3	3.03922	1.34694	3	4.93151	1.71668	3		Std. Error	28.97	27.3	24.41	14.97	15.55	20.01	30.29	29.88	29.15
20	4.42353	2.29065	3	2.78261	1.05151	3	4.86508	2.18853	3	4.24719	2.03537	3	2.68382	1.17191	3	4.97857	2.15402	3	3.89899	1.76413	3	2.84967	1.3658	3	5.17123	2.10863	3
25	4.15294	2.12975	3	2.73188	1.25878	3	4.78571	2.25781	3	4.22472	2.10385	3	2.47794	1.32758	3	4.88571	2.21534	3	3.93939	1.81725	3	2.62745	1.40901	3	5.12329	2.15243	3		stastical test
30	4.08235	2.23187	3	2.52174	1.17279	3	4.59524	2.22775	3	3.8764	2.03838	3	2.13235	1.40269	3	4.77143	2.26434	3	3.85859	1.84064	3	2.47712	1.55633	3	5.16438	2.4041	3		Pass normality test? YES
35	3.65882	2.14117	3	2.31884	1.20816	3	4.38095	2.2587	3	3.64045	2.16505	3	1.97794	1.53221	3	4.77143	2.55963	3	3.44444	1.85286	3	2.11765	1.74696	3	4.83562	2.18783	3		Welch ANOVA tests
40	3.34118	2.00329	3	2	1.22027	3	4.0873	2.36988	3	3.39326	2.17746	3	1.63971	1.25711	3	4.37143	2.43577	3	3.16162	1.93099	3	1.96078	1.78769	3	4.70548	2.19456	3		Dunnett's T3 multiple comparisons test
45	2.92941	1.81782	3	1.68841	1.07934	3	3.86508	2.38446	3	3.17977	2.15091	3	1.39706	1.27819	3	4.20714	2.56287	3	2.93939	1.96302	3	1.58824	1.71882	3	4.24657	2.09946	3			comparison between		Significant?	P Value
50	2.45882	1.82282	3	1.36956	1.08793	3	3.34921	2.19934	3	2.92135	2.101	3	1.10294	1.11075	3	3.87857	2.24239	3	2.62626	1.83829	3	1.26144	1.57184	3	3.89041	2.0582	3		1:60	COL I 1:60 vs. FN 1:60		*	0.0101
55	2.2	1.91361	3	1.15942	1.08235	3	2.98413	2.05128	3	2.30337	1.79269	3	0.845588	1.04618	3	3.37857	2.19374	3	2.34343	1.83593	3	1.01961	1.47555	3	3.44521	1.95124	3			COL I 1:60 vs. COL IV 1:60		*	0.024
60	1.92941	1.99277	3	0.862319	1.04771	3	2.51587	1.88779	3	2.02247	1.83388	3	0.647059	1.03659	3	2.89286	1.93676	3	1.91919	1.48239	3	0.777778	1.35347	3	3.02055	2.10244	3			FN 1:60 vs. COL IV 1:60		ns	0.3119
65	1.50588	1.88745	3	0.644928	0.910608	3	2.16667	1.87936	3	1.62921	1.57669	3	0.455882	0.815295	3	2.37143	1.7846	3	1.68687	1.44028	3	0.601307	1.14903	3	2.5274	1.89444	3		1:35	COL I 1:35 vs. FN 1:35		**	0.0057
70	1.31765	1.67767	3	0.528986	0.838769	3	1.69048	1.57208	3	1.35955	1.36721	3	0.308824	0.602645	3	1.95714	1.73359	3	1.29293	1.19738	3	0.477124	0.980635	3	2.21918	1.81371	3			COL I 1:35 vs. COL IV 1:35		*	0.0142
75	1.17647	1.70557	3	0.369565	0.745557	3	1.44444	1.65677	3	1.02247	1.25207	3	0.257353	0.557725	3	1.49286	1.49578	3	1.05051	1.06305	3	0.411765	0.928563	3	1.80822	1.62869	3			FN 1:35 vs. COL IV 1:35		ns	0.1536
80	0.882353	1.30395	3	0.275362	0.670201	3	1.24603	1.79638	3	0.865169	1.10978	3	0.227941	0.515923	3	1.22143	1.3785	3	0.989899	1.12027	3	0.30719	0.897959	3	1.4589	1.4954	3		1:10	COL I 1:10 vs. FN 1:10		**	0.0019
85	0.8	1.33452	3	0.195652	0.496097	3	0.84127	1.34112	3	0.775281	1.00852	3	0.154412	0.4195	3	0.964286	1.15933	3	0.89899	1.01514	3	0.215686	0.617094	3	1.17808	1.38805	3			COL I 1:10 vs. COL IV 1:10		*	0.0138
90	0.564706	0.837329	3	0.15942	0.422823	3	0.650794	1.17519	3	0.629213	0.93398	3	0.110294	0.358449	3	0.728571	0.973334	3	0.737374	0.898818	3	0.150327	0.45554	3	0.945205	1.24169	3			FN 1:10 vs. COL IV 1:10		*	0.0362
95	0.423529	0.807354	3	0.108696	0.356069	3	0.587302	1.14731	3	0.47191	0.739931	3	0.088235	0.309614	3	0.514286	0.808994	3	0.616162	0.911458	3	0.091503	0.28927	3	0.643836	0.987786	3
100	0.317647	0.601818	3	0.07971	0.321075	3	0.5	0.927362	3	0.393258	0.700941	3	0.051471	0.221772	3	0.4	0.697374	3	0.444444	0.688421	3	0.058824	0.26246	3	0.431507	0.854259	3
105	0.247059	0.615395	3	0.036232	0.223098	3	0.373016	0.864723	3	0.337079	0.638603	3	0.044118	0.206116	3	0.328571	0.69368	3	0.373737	0.648166	3	0.039216	0.194745	3	0.328767	0.675784	3
110	0.188235	0.422411	3	0.014493	0.119946	3	0.31746	0.806482	3	0.213483	0.532403	3	0.029412	0.169582	3	0.164286	0.442535	3	0.313131	0.616879	3	0.039216	0.194745	3	0.239726	0.554664	3
115	0.141176	0.35027	3	0.014493	0.119946	3	0.261905	0.781574	3	0.179775	0.555178	3	0.022059	0.147418	3	0.114286	0.417007	3	0.252525	0.559581	3	0.03268	0.267008	3	0.184932	0.484283	3
120	0.117647	0.324102	3	0.007246	0.085126	3	0.166667	0.616441	3	0.11236	0.411157	3	0.022059	0.147418	3	0.085714	0.305483	3	0.212121	0.539704	3	0.019608	0.180299	3	0.157534	0.493941	3
125	0.094118	0.293725	3	0.007246	0.085126	3	0.103175	0.375859	3	0.05618	0.34901	3	0.014706	0.120818	3	0.05	0.218728	3	0.181818	0.522233	3	0.019608	0.180299	3	0.116438	0.431681	3
130	0.082353	0.276533	3	0.007246	0.085126	3	0.063492	0.275566	3	0.044944	0.257175	3	0	0	3	0.042857	0.203262	3	0.131313	0.466127	3	0.006536	0.080845	3	0.075342	0.333955	3
135	0.058824	0.236691	3	0.007246	0.085126	3	0.031746	0.216758	3	0.022472	0.149052	3	0	0	3	0.035714	0.186243	3	0.111111	0.425918	3	0	0	3	0.041096	0.23124	3
140	0.035294	0.185617	3	0	0	3	0.039683	0.265354	3	0.022472	0.149052	3	0	0	3	0.021429	0.145328	3	0.10101	0.416373	3	0	0	3	0.034247	0.217014	3
145	0.035294	0.185617	3	0	0	3	0.031746	0.216758	3	0.022472	0.149052	3	0	0	3	0.007143	0.084515	3	0.060606	0.313577	3	0	0	3	0.034247	0.217014	3
150	0.023529	0.152477	3	0	0	3	0.031746	0.216758	3	0.022472	0.149052	3	0	0	3	0	0	3	0.040404	0.197907	3	0	0	3	0.027397	0.1638	3
155	0.011765	0.108465	3	0	0	3	0.015873	0.125483	3	0.011236	0.106	3	0	0	3	0	0	3	0.020202	0.141407	3	0	0	3	0.027397	0.1638	3
160	0.011765	0.108465	3	0	0	3	0.015873	0.125483	3	0.011236	0.106	3	0	0	3	0	0	3	0.010101	0.100504	3	0	0	3	0.027397	0.1638	3
165	0.011765	0.108465	3	0	0	3	0.015873	0.125483	3	0.011236	0.106	3	0	0	3	0	0	3	0.010101	0.100504	3	0	0	3	0.027397	0.1638	3
170	0.011765	0.108465	3	0	0	3	0.02381	0.198566	3	0.011236	0.106	3	0	0	3	0	0	3	0.010101	0.100504	3	0	0	3	0.027397	0.1638	3
175	0.011765	0.108465	3	0	0	3	0.015873	0.178174	3	0.011236	0.106	3	0	0	3	0	0	3	0.010101	0.100504	3	0	0	3	0.020548	0.142354	3
180	0	0	3	0	0	3	0.007937	0.089087	3	0.011236	0.106	3	0	0	3	0	0	3	0	0	3	0	0	3	0.020548	0.142354	3
185	0	0	3	0	0	3	0.007937	0.089087	3	0	0	3	0	0	3	0	0	3	0	0	3	0	0	3	0.020548	0.142354	3
190	0	0	3	0	0	3	0.007937	0.089087	3	0	0	3	0	0	3	0	0	3	0	0	3	0	0	3	0.013699	0.116637	3
195	0	0	3	0	0	3	0	0	3	0	0	3	0	0	3	0	0	3	0	0	3	0	0	3	0.013699	0.116637	3
200	0	0	3	0	0	3	0	0	3	0	0	3	0	0	3	0	0	3	0	0	3	0	0	3	0.013699	0.116637	3
