# Supplementary material for: Melanocyte differentiation and mechanosensation are differentially modulated by distinct extracellular matrix proteins
Source: EMBO Rep. 2025 Sep 19;26(21):5270–99. doi: 10.1038/s44319-025-00583-6 (PMC12592508; doi:10.1038/s44319-025-00583-6)
Supplement: Supplementary file 2 — Source data Fig. 1 [file 44319_2025_583_MOESM2_ESM.zip › Figure 1/1E/figure1E.xlsx]

## Sheet: fig1E cell area µm²
fig 1E - MC area
COL IV			COL I			FN					descriptive statistics
1:60	1:35	1:10	1:60	1:35	1:10	1:60	1:35	1:10				COL IV			COL I			FN
679.88	2983.04	3758.12	350.8	1728.76	560.28	1653.44	4364.6	2681.04				1:60	1:35	1:10	1:60	1:35	1:10	1:60	1:35	1:10
945.8	1575.72	1684.88	448.92	1027.48	1485.76	3380.24	3557.56	2062.92			N exp	3
3630	2110.32	1471.28	510.4	880.68	2361.2	2213.64	1161.68	2292.04			n cells	69	90	97	93	88	93	96	103	101
1842.12	2095.28	4423.76	448.92	690.24	574.36	2178.52	1290.08	2130.44			Mean	1727	1775	1950	804.2	1178	1027	2386	2048	2414
1049.96	2189.84	995.72	1299.08	862.32	978.04	2717.28	2482.12	785.8			SD	993.5	1018	1187	507.7	654.7	736.1	1310	997.7	1356
1665.04	2551	1175.88	1197.8	459.68	1984.16	4432.32	918.04	1565.48			SEM	119.6	107.3	120.5	52.64	69.79	76.33	133.7	98.3	134.9
1029.56	1412.4	1845.2	378.48	972.88	752.88	2412.16	3301.6	2011.04			Minimum	408.1	235	311.1	162.1	320.4	217.1	431.8	416.6	640.8
884.48	1014.68	2419.44	780	1668.52	2753.76	3634.36	3267.32	1864.08			25% Percentile	993.3	1019	992.5	446.9	652.3	458	1447	1290	1412
2479.2	1174.24	1521.16	904.68	866.2	2547.16	3423.92	2300.48	2330			Median	1386	1523	1625	609.8	933.1	707.9	1940	1758	2044
2472.64	2736.32	2754.16	660.4	355.12	383.52	2982.12	4265.52	2043.88			75% Percentile	2396	2336	2607	1017	1659	1448	3061	2586	3136
1998.36	2990.64	1936	909.08	921.52	430.72	1544.8	4928.8	1521.92			Maximum	4418	4696	5158	2086	3042	2765	6009	4929	6133
2611.6	1110.64	1753.68	721.84	753	932.04	5850.16	1743.48	1495.6			Range	4010	4461	4847	1924	2722	2548	5577	4512	5492
3807.84	1610.52	2458.36	2082.36	2071.08	420.2	1487.52	2739.04	1264.72
1057.68	4696.04	866.72	915.24	718.24	456.32	4395.92	2124.8	3146.48
1758.84	1648.64	2181.88	609.8	1899.96	783.8	5755.48	3626.88	2269.6			stastical test
2756.64	2325.32	5016.92	920.52	756.28	815.12	3717.48	2011.68	2759.04			Pass normality test? NO
1074.84	1418.68	1196.6	592.36	938.68	2044.32	2032.68	1546.52	3137.76			Kruskal-Wallis
1692.32	1329.64	2205.56	1079.12	2223.64	1494.56	2471.68	4773.04	3822.36			Dunn's multiple comparisons test
2514.12	2278.84	2107.6	1401.12	1513.8	261.2	1973.68	1719.2	5561.96				comparison between		Significant?	P Value
570.8	2366.4	4116.92	620.28	1118.84	300.08	2616.2	1506.88	2508.08			COL IV	COL IV 1:60 vs. COL IV 1:35		ns	>0,9999
2142.32	2499.92	3821.6	1533.28	447.32	2379.16	2808.56	3687.96	6132.56				COL IV 1:60 vs. COL IV 1:10		ns	0.8765
1537.04	1020.64	3177.48	1549.76	1757.36	2493.04	5365.72	2011.96	1936.24				COL IV 1:35 vs. COL IV 1:10		ns	>0,9999
1050.96	2244.72	1108.24	526.24	1982.72	1813.48	2727.8	1734.52	2366.56			COL I	COL I 1:60 vs. COL I 1:35		****	<0,0001
1673.44	1206.8	5157.84	526.6	879.64	338.12	1241.76	2604.52	2570				COL I 1:60 vs. COL I 1:10		ns	0.2148
2291.48	1449.56	3386.4	886.72	1319.92	577.6	2494.64	1557.8	1326.08				COL I 1:35 vs. COL I 1:10		*	0.0234
1219.68	1475.96	3319.04	2081.68	819.8	558.44	2777.96	1420.04	1431.76			FN	FN 1:60 vs. FN 1:35		ns	0.3094
2961.36	2887.48	2843.72	593.44	2697.96	2764.84	3975.76	3158.16	1062.4				FN 1:60 vs. FN 1:10		ns	>0,9999
1339.28	3632.24	4775.4	453.64	1042.96	484.88	2518.24	1762.04	5598.64				FN 1:35 vs. FN 1:10		ns	0.3022
3326.52	4574.72	1562.44	1320.8	666.24	1122.48	5633.76	1942.92	5210.56			1:60	COL I 1:60 vs. FN 1:60		****	<0,0001
3745.6	2092.48	2181.48	374.96	1449.76	1473.28	2486.16	2611.88	3296				COL I 1:60 vs. COL IV 1:60		****	<0,0001
1784.44	1702.48	2575.92	1420	909.32	1277.96	1704.36	2099.4	1553.28				FN 1:60 vs. COL IV 1:60		*	0.0482
2943.32	2704.08	2608.72	312.08	728.28	948.68	2103.36	2022.76	3248.44			1:35	COL I 1:35 vs. FN 1:35		****	<0,0001
3442.64	1467.64	3919.32	198.16	353.92	413.64	3292.2	2388.72	2482.88				COL I 1:35 vs. COL IV 1:35		**	0.0033
3373.36	4449.56	1533.64	667.72	1925.2	2388.6	1697.48	854.2	891.16				FN 1:35 vs. COL IV 1:35		ns	>0,9999
1192.44	1067.28	1953.24	954.04	1293.76	404.28	2530.88	1509.56	2424.04			1:10	COL I 1:10 vs. FN 1:10		****	<0,0001
2318.96	731.4	1908.2	423.8	583.52	568.8	3087.24	2135.08	1080.72				COL I 1:10 vs. COL IV 1:10		****	<0,0001
822.16	4304.32	1682.88	1785.88	320.36	630.28	931.28	2233.16	1339.44				FN 1:10 vs. COL IV 1:10		ns	0.4259
616.52	797	1101.76	280.72	665.48	607.24	1348.88	1347	4952.2
2659.48	1515.16	2816	430.16	2053.52	517.4	2150.12	2558.52	4552.36
1132.56	3114.96	3233.24	515.92	731.2	785.48	5292.36	2494.48	2813.72
1326.36	2507.84	881.48	1572.64	656.96	497.48	1375.36	2243.96	2511.64
1429.84	2971.4	2817.96	1575.36	553.68	1483.4	4921.72	1022.12	1485.32
918.36	3015.08	746	678.52	2528.32	593	1151.44	2323.48	1877.08
3631.6	666.52	1359.76	444.84	2605.92	1420.64	1870.24	1935.24	1016.56
1549.68	2243.96	843.32	341.52	375.28	2224.2	1024.52	2999	4417.56
1423	1328.72	2002.08	466.44	636.2	1066.88	1905.8	1237.32	3786.92
1726.48	2170.16	3652.2	254.8	1723.2	606.56	1537.92	4409.92	5906.12
667.72	1801.84	3452.64	364.4	1578.92	1378.12	3562.12	1600.16	1875.04
4418.2	1345.2	1115.28	423.6	573.56	1158.2	865.8	1475.28	2986.88
624.24	2861.64	3637.16	798.64	596.44	514.4	3089.44	991.6	2270.84
1131.88	900.4	1624.88	410.96	1596.16	1442.76	1300.12	1092.4	3419.28
1061.44	861.56	978	270.24	377.56	459.72	2722.04	1331.08	1228.48
1091.4	1678.64	4702.44	479.36	1233.88	427.92	1017.04	1188.8	3842.72
721.84	3352.68	897.8	1175.32	2131.88	1169.36	2571.24	2585.64	1054.72
1075.12	3098.4	1064.92	453.92	935.68	867.04	1591.08	1439.44	2674.4
999.44	980.84	1109.48	476.36	2144.28	392.2	1525.76	1415.56	5979
983.68	3857.2	933.2	1705.24	611.28	435.44	4195.68	1688.52	1285.36
1329.45	1379.64	1616.88	2085.8	1458.84	676	1466.56	1178.2	894.2
987.134	2002.32	1777.4	568.44	1026.68	707.88	3327	2535.16	1392.16
408.077	3131.04	691.96	384	1691.12	649.32	1360.68	1312.64	5899.36
933.93	680.24	1853.28	405.96	821.838	1370.32	1440.72	3652.44	2419.12
2109.27	1118.04	311.08	925.6	1993.61	909.52	6009.16	850	2456.28
1132.14	1125.89	532.16	1133.4	638.331	995.16	1616.12	1453.36	874.08
875.964	234.985	1685.96	496.989	1444.28	439.16	1335.36	2742.68	1292.8
1795.25	1565.65	1555.24	1384.74	1012.63	350.92	1878	3354.76	1588
1385.51	1488.02	697.56	498.655	3042.25	2150.84	4029.56	3024.88	1434.28
769.794	1616.84	1194.08	836.18	1631.03	498.209	1731.52	2634.56	1036.76
633.362	1703.31	2153.4	444.261	1596.69	1453.18	1799.48	1665.08	693.08
3927.14	1011.24	1052.64	1614.37	608.664	1180.85	821.302	1558.76	2036.44
	1028.05	1215.12	559.328	2091.03	2417.07	1244.26	2851.2	5114
	1136.63	1765.8	338.567	642.11	607.266	2329.82	1230.4	2109.76
	727.183	607.96	421.497	1870.63	720.28	840.436	2053.08	1124.6
	1834.38	1224.44	2047.14	1630.05	2602.3	4627.63	1040.72	4246.48
	523.829	3629.22	655.738	908.488	662.612	773.901	4551.32	1298.24
	1221.46	2031.49	655.441	2806.49	288.606	1558.63	2777.4	3318.24
	1296.9	831.985	554.329	612.681	1488.73	1628.2	1757.92	2452.03
	1530.48	767.801	162.082	930.597	302.74	1840.84	2536.42	1963.2
	1297.19	1610.77	503.238	650.71	507.433	2359.88	1631.74	1546.67
	458.841	1107.86	627.172	666.957	346.631	1161.92	2495.54	1702.24
	692.815	928.633	2012.44	859.747	544.301	3431.76	1309.72	3682.93
	1956.35	947.052	362.134	691.982	578.908	1598.12	3108.64	1637.99
	703.765	2166.76	407.393	1902.32	2595.1	1746.07	1552.59	1492.04
	614.645	1572.56	574.593	1385.09	217.131	1680.01	1031.71	2155.07
	847.637	941.845	651.662	559.179	267.3	837.43	1178.7	2029.41
	956.604	1105.74	738.729	625.298	946.1	878.018	1264.25	1533.13
	638.331	989.217	489.431	473.333	292.772	1434.91	1198.37	3134.94
	1618.59	2605.07	633.927	447.594	2258.5	4420.11	1018.35	2904.69
	486.842	3676.41	587.002	1032.84	980.379	1490.82	882.779	1721.28
	601.88	577.926	1517.24		289.499	2874.1	447.385	1352.78
	319.999	822.969	734.087		453.366	1127.85	416.558	682.043
		1731.9	653.06		422.122	1103.03	1047	3036.92
		602.534	2000.87		2666.07	1717.89	1204.3	3323.95
		4545.77	568.017		653.715	1770.5	1325.16	640.831
		1624.93				1431.75	751.762	1358.76
		667.254				2644.05	2026.37	1739.94
		585.454				431.823	2142.12	1227.54
		799.521					3817.1	1550.27
							1574.91	1460.44
							2330.42	4627.45
							921.224	3142.82
							2105.79	1390.6
							1435.53
							1176.35
