# Supplementary material for: Melanocyte differentiation and mechanosensation are differentially modulated by distinct extracellular matrix proteins
Source: EMBO Rep. 2025 Sep 19;26(21):5270–99. doi: 10.1038/s44319-025-00583-6 (PMC12592508; doi:10.1038/s44319-025-00583-6)
Supplement: Supplementary file 2 — Source data Fig. 1 [file 44319_2025_583_MOESM2_ESM.zip › Figure 1/1F/figure1F.xlsx]

## Sheet: figure1F_pFAK norm
fig 1F - pFAK levels
pFAK normalized values										descriptive statistics
COL IV			COL I			FN					COL IV			COL I			FN
1:60	1:35	1:10	1:60	1:35	1:10	1:60	1:35	1:10			1:60	1:35	1:10	1:60	1:35	1:10	1:60	1:35	1:10
0.901425	0.830044	1.37682	0.407097	0.666683	0.475691	1.29402	0.932831	1.40951		N exp	4	4	4	4	4	5	4	5	3
1.21856	0.159557	0.594596	1.30637	0.443584	0.360316	0.680902	0.986194	1.07389		n cells	92	85	109	96	96	138	82	122	83
0.545242	0.927382	0.529644	0.31002	0.674591	0.606009	0.977831	1.90343	1.20058		Mean	1.148	1.086	1.001	0.7209	0.6846	0.5214	1.322	1.47	1.654
1.03229	0.920029	1.11515	0.469633	0.811323	0.506884	0.752256	1.06791	0.714404		SD	0.5978	0.7068	0.5609	0.362	0.3674	0.2951	0.6762	0.7224	0.9293
1.83943	0.942347	0.723617	0.518354	0.696139	0.887057	1.88103	1.82052	1.69095		SEM	0.06233	0.07666	0.05372	0.03694	0.0375	0.02512	0.07468	0.0654	0.102
0.924624	0.976691	0.642658	0.946161	0.479789	0.223842	0.462881	1.2848	1.20007		Minimum	0.3374	0.1596	0.2573	0.1754	0.1746	0.1354	0.4133	0.3427	0.319
0.737179	0.610491	0.663589	1.24098	0.508913	0.34274	0.618223	1.55751	1.86846		25% Percentile	0.7303	0.5859	0.5975	0.3991	0.4059	0.2793	0.8032	0.9524	0.986
1.23784	0.79432	1.65438	0.994076	0.6524	0.296799	1.15141	1.22146	1.72849		Median	0.945	0.9032	0.802	0.6602	0.6189	0.4319	1.142	1.278	1.357
0.687249	0.677149	1.19677	0.59081	0.247292	0.382574	2.37247	1.05551	1.3822		75% Percentile	1.38	1.315	1.228	1.017	0.8676	0.7159	1.649	1.924	2.212
0.514648	1.13147	0.56235	0.476933	0.6292	0.227691	0.840633	0.862526	0.536984		Maximum	3.02	3.13	2.58	1.602	1.66	1.333	3.202	3.78	4.34
2.20543	1.15888	0.783876	0.779412	0.448884	0.772284	2.60973	0.936979	1.50472		Range	2.683	2.97	2.323	1.427	1.485	1.198	2.789	3.437	4.021
2.1782	0.396691	0.668725	0.291688	0.713832	0.392783	1.27647	0.709488	1.35503
0.72806	0.903214	1.61871	1.05312	0.750246	0.637923	1.39173	1.20281	0.767278
0.337375	0.742987	0.38086	0.35199	0.431803	0.988778	1.36423	2.96326	1.05958		stastical test
0.863987	0.937593	0.585856	0.336987	0.827725	0.49709	1.49682	0.794185	0.825152		Pass normality test? NO
0.924239	0.994269	1.04168	1.37141	0.492787	0.402059	0.76419	1.40406	1.29648		Kruskal-Wallis
1.12303	0.312093	0.404655	0.668544	0.677092	0.24857	1.11667	0.915	1.15432		Dunn's multiple comparisons test
0.817658	0.503449	1.00968	0.586029	0.782808	0.473727	0.528624	2.14138	1.35728			comparison between			Significant?	P Value
2.76583	1.28639	0.485402	0.372546	0.868329	0.246842	0.856348	1.20875	0.318968		COL IV	COL IV 1:60 vs. COL IV 1:35			ns	0.4894
0.852212	0.573997	0.431348	0.835008	0.812301	0.602287	0.930838	0.965489	2.77102			COL IV 1:60 vs. COL IV 1:10			ns	0.0928
0.80698	0.450268	0.521636	0.261663	0.356658	0.301075	0.798695	1.46185	1.54616			COL IV 1:35 vs. COL IV 1:10			ns	>0,9999
1.06636	0.568923	0.875747	0.435088	0.678789	1.00225	0.668917	1.23334	1.28701		COL I	COL I 1:60 vs. COL I 1:35			ns	0.3868
0.699272	0.597801	0.51647	0.635647	0.511119	0.257631	0.646999	1.69182	0.733305			COL I 1:60 vs. COL I 1:10			****	<0,0001
0.811285	0.446049	0.535266	1.16642	1.06519	0.979264	1.70731	0.934262	0.948064			COL I 1:35 vs. COL I 1:10			****	<0,0001
1.13557	1.03612	1.09708	1.30629	1.36957	0.371906	1.22416	1.12476	1.4106		FN	FN 1:60 vs. FN 1:35			ns	0.282
1.38277	0.357984	0.642545	0.347552	0.211509	0.450383	1.15453	1.24181	2.21247			FN 1:60 vs. FN 1:10			*	0.0359
0.917842	0.573785	0.600378	0.310599	0.219086	0.290648	3.14133	0.490826	0.329773			FN 1:35 vs. FN 1:10			ns	0.8607
1.27838	0.278187	0.807241	0.306478	1.00981	0.385291	1.64411	0.342653	1.33319		1:60	COL I 1:60 vs. FN 1:60			*	0.0256
0.797236	0.46374	0.729651	0.663224	0.391004	0.460926	0.714493	1.34443	1.33501			COL I 1:60 vs. COL IV 1:60			ns	0.0604
0.513345	0.404277	0.416563	0.282593	0.496154	0.35511	1.4275	0.52949	0.902959			FN 1:60 vs. COL IV 1:60			ns	>0,9999
0.791198	0.836097	0.511121	0.287341	0.326938	0.306845	1.04952	1.53054	1.84539		1:35	COL I 1:35 vs. FN 1:35			****	<0,0001
1.22252	0.389104	0.647866	0.407398	1.4347	0.268303	1.11911	0.452538	1.99059			COL I 1:35 vs. COL IV 1:35			*	0.0427
1.47789	1.41044	1.91123	1.14325	0.608603	0.862219	1.63438	0.648766	0.886959			FN 1:35 vs. COL IV 1:35			*	0.0311
0.68198	0.675485	0.64452	1.59873	0.513909	0.309265	0.650776	1.41019	0.937586		1:10	COL I 1:10 vs. FN 1:10			****	<0,0001
0.558936	0.359492	1.16136	0.590684	0.29123	0.343864	1.18543	2.52868	0.675467			COL I 1:10 vs. COL IV 1:10			****	<0,0001
0.853676	0.64702	0.739374	0.484571	0.649741	0.196597	1.80144	1.96779	1.73752			FN 1:10 vs. COL IV 1:10			***	0.0005
2.21716	0.240361	1.72298	0.794465	0.236026	0.135366	1.18773	1.29684	0.660929
0.617365	0.989171	0.657064	1.32825	0.816922	0.248744	0.8047	0.684782	0.450451
0.628989	0.502946	0.460534	0.556912	0.388883	0.363491	1.06515	2.71609	3.40986
0.783928	0.628768	0.485079	0.796916	0.687096	0.996551	1.60759	0.972828	1.45753
0.781733	1.31989	1.15542	1.60204	1.34592	0.274727	2.13439	1.57811	1.22475
1.04436	1.15187	0.360633	0.37246	0.538962	1.07711	0.758289	1.222	3.09948
0.40324	2.60878	0.328781	0.367319	0.517066	0.801036	0.615573	1.64283	0.747693
0.965398	2.10187	0.275212	1.39757	0.327313	0.169784	2.20632	1.89725	1.30117
0.571801	0.77991	0.54089	1.01929	0.401231	0.721408	1.00321	1.10633	0.599055
1.26331	0.572156	1.1324	1.05815	0.272416	0.147641	0.926028	0.839841	1.23663
0.693343	0.862082	0.634595	0.915714	1.53533	0.35019	1.1616	1.01639	1.11704
2.30751	1.25945	0.835125	0.175364	0.312406	0.729361	0.667754	1.08528	1.3125
1.33242	1.05472	0.515647	0.369133	1.25839	0.437489	1.66418	0.955109	0.859176
0.386958	1.7548	1.93732	0.233078	0.535234	0.240555	1.09983	0.946281	0.917544
0.653592	1.93943	0.451392	1.11983	1.43691	0.24585	0.735411	1.01283	2.38858
0.621456	0.410449	0.887408	1.1816	1.02549	0.396534	0.916627	1.53792	1.36808
1.94801	2.25743	0.485209	0.300844	0.547355	0.527009	0.515302	2.05747	1.04343
1.24386	1.37751	0.473079	0.315829	0.323669	0.374483	0.827825	1.0464	0.705861
0.969487	1.69354	1.23287	0.615106	0.726912	0.225178	1.39198	1.42171	0.542051
1.31697	1.1403	0.679852	0.428237	0.552801	0.223048	0.613422	1.82577	1.13146
0.907501	0.918149	0.801997	0.463706	0.445414	0.423723	1.01362	1.11134	1.16464
0.564089	0.883426	0.778718	0.35629	0.513781	0.260996	0.961657	2.20665	2.26
0.586341	0.323652	0.726034	1.07595	1.60124	0.652617	1.21	0.655779	1.31
1.20705	0.756175	0.570977	0.437168	0.42877	0.55987	0.844512	2.06613	1.93
0.348285	0.687117	0.733933	0.437887	0.93183	0.184777	0.989906	1.5301	3.19
0.796608	0.808092	0.66751	0.460954	0.30441	0.242318	1.47412	1.4421	2.97
0.828734	0.894775	1.22315	0.385167	0.174613	0.316013	0.764966	1.1569	2.8
1.25511	0.703834	0.771012	0.742286	0.391526	0.418302	2.89956	1.66002	1.47
0.818237	0.43265	0.819819	0.396459	0.438101	0.241098	1.27328	0.807329	2.59
0.555981	0.676513	1.01152	1.19898	0.311491	1.25877	1.1328	3.09154	2.02
0.614739	1.03453	0.432686	0.698724	1.17948	0.365047	0.413341	1.28142	2.49
0.674851	2.5	1.21635	0.871115	0.467212	0.450811	2.77308	1.40284	1.41
0.825132	0.867	0.681262	0.941953	0.47468	0.207368	1.06767	3.15272	4.34
1.00116	2.85	0.663144	1.25636	0.567682	0.280851	1.59543	0.487983	1.35
0.781	3.13	1.64462	0.713798	0.865282	0.315837	1.00539	0.839984	2.12
3.02	1.78	0.700152	1.05273	0.293068	0.436495	1.67844	0.941911	2.98
1.54	3.08	1.67429	0.764791	0.307458	0.18212	3.20202	0.954437	2.34
0.887	1.52	0.689292	0.450824	0.374244	0.174663	0.671212	1.27366	0.986
1.64	1.31	1.19329	0.657263	0.419859	0.190437	1.31487	0.47385	1.69
2.4	2.74	1.72632	0.313137	0.385655	0.885121	1.99	0.837027	2.85
1.91	1.11	2.06179	0.390647	0.221	0.421627	2.42	1.92249	2.71
2.07	1.44	1.10196	0.506848	1.26	0.470108	2.73	0.720978	1.63
1.83	0.748	0.864769	1.14714	0.929	0.39278	1.8	1.32767	3.22
2.9	2.97	0.652678	0.339307	1.48	0.256141	2.15	3.09296	2.57
2.23	1.22	0.257284	0.455816	1.12	0.504702	2.85	1.45734	3.91
1.66	2.29	0.313119	1.03164	0.712	0.384358	2.38	1.15428	4.1
1.19	1.09	1.2391	0.67	0.927	1.21103		2.08884	4.01
1.1	1.88	1.00465	0.915	0.436	1.09268		2.321
1.4	1.71	0.951148	1.15	1.39	0.272908		1.98107
1.37		2.03097	0.862	0.892	0.221117		1.33674
0.768		0.956878	0.756	0.828	0.217175		1.02689
2.09		0.667139	0.553	0.662	0.304565		1.25714
1.67		1.03	0.918	0.837	1.22386		0.733806
1.21		0.792	1.51	0.903	0.329444		0.933099
1.08		1.19	1.21	0.726	0.291158		0.750208
1.73		2.29	0.837	0.69	0.197549		1.6803
		0.881	1.01	0.906	0.255435		2.33038
		2.5	0.59	1.66	0.269464		1.18041
		1.47	0.71	1.49	1.15799		1.0972
		0.877	0.885	0.242	0.674815		0.542098
		1.02			0.81035		0.782754
		1.77			0.195234		2.68993
		2.58			0.357166		1.34121
		1.48			0.31985		0.665132
		0.639			1.33291		0.980065
		2.29			0.557267		1.34881
		1.52			0.854573		1.06664
		1.51			0.499443		0.984169
		2.31			0.427358		1.21288
		1.55			0.222242		1.40008
		1.82			0.22977		2.96797
		2.34			0.55638		0.709847
		2.29			1.127		2.5
					1.05964		2.46
					0.653		2.53
					0.464		1.39
					0.554		2.2
					0.894		2.66
					0.683		3.78
					0.801		3.14
					0.537		2.8
					0.733		2.31
					1.03		2.91
					0.566		1.93
					0.596		2.5
					0.769		2.01
					1.09
					0.403
					0.45
					0.907
					1.15
					0.653
					0.912
					0.325
					0.863
					0.714
					0.632
					0.497
					0.479
					1.01
					0.704
					0.742
