# Supplementary material for: Melanocyte differentiation and mechanosensation are differentially modulated by distinct extracellular matrix proteins
Source: EMBO Rep. 2025 Sep 19;26(21):5270–99. doi: 10.1038/s44319-025-00583-6 (PMC12592508; doi:10.1038/s44319-025-00583-6)
Supplement: Supplementary file 2 — Source data Fig. 1 [file 44319_2025_583_MOESM2_ESM.zip › Figure 1/1G/figure1G.xlsx]

## Sheet: fig1G_FAs
fig 1G - number of FAs
focal adhesion/µm²										descriptive statistics
COL IV			COL I			FN					COL IV			COL I			FN
1:60	1:35	1:10	1:60	1:35	1:10	1:60	1:35	1:10			1:60	1:35	1:10	1:60	1:35	1:10	1:60	1:35	1:10
0.114333	0.167868	0.103372	0.151345	0.170224	0.0883463	0.104819	0.150343	0.107252		N exp	3	3	3	3	3	5	3	4	3
0.058756	0.143071	0.114185	0.0529483	0.0886656	0.166135	0.0856459	0.165035	0.119227		n cells	69	65	89	84	79	133	69	99	83
0.0955702	0.141127	0.178432	0.113485	0.114487	0.0859498	0.133337	0.128311	0.165479		Mean	0.08505	0.08922	0.09498	0.06871	0.07679	0.06747	0.05413	0.0731	0.1162
0.168779	0.127409	0.132856	0.110716	0.0958974	0.144189	0.121722	0.0891258	0.138712		SD	0.05818	0.05545	0.05905	0.04149	0.04721	0.04487	0.03012	0.04481	0.07241
0.217288	0.122115	0.168795	0.0879348	0.104461	0.0883828	0.0936169	0.0602308	0.128341		SEM	0.007005	0.006878	0.006259	0.004527	0.005312	0.003891	0.003626	0.004503	0.007948
0.194072	0.153278	0.209986	0.0749109	0.15509	0.0558607	0.0914822	0.141594	0.194128		Minimum	0.009269	0.01108	0.01926	0.01692	0.0106	0.005748	0.01374	0.01228	0.006993
0.104164	0.0875445	0.101367	0.065702	0.12189	0.110578	0.1478	0.157424	0.13615		25% Percentile	0.04006	0.03893	0.03926	0.03586	0.03606	0.02871	0.03361	0.03966	0.05707
0.0636534	0.181238	0.114457	0.122287	0.125599	0.137366	0.128248	0.124112	0.148602		Median	0.06392	0.07813	0.09005	0.0572	0.0712	0.05866	0.0471	0.05687	0.1068
0.15473	0.0770095	0.0941142	0.0804581	0.154441	0.132106	0.0257865	0.0830335	0.0905054		75% Percentile	0.1148	0.1273	0.1365	0.09822	0.1145	0.09245	0.06381	0.1039	0.1591
0.0463442	0.119386	0.15183	0.0893136	0.131748	0.0990323	0.0199394	0.101247	0.302987		Maximum	0.2405	0.2367	0.2921	0.1659	0.1936	0.1977	0.1478	0.1929	0.3405
0.10903	0.236718	0.147412	0.158213	0.0913216	0.169458	0.0483411	0.127941	0.136723		Range	0.2313	0.2256	0.2728	0.149	0.183	0.1919	0.1341	0.1806	0.3335
0.165661	0.12526	0.149613	0.0811599	0.0715791	0.154966	0.0473787	0.190866	0.0803646
0.114448	0.106408	0.159305	0.121575	0.16575	0.0927854	0.0206748	0.0860687	0.237596
0.108431	0.107809	0.128044	0.0852077	0.0741553	0.108114	0.0570441	0.10388	0.100754		stastical test
0.179822	0.135677	0.227226	0.135241	0.0887029	0.1302	0.0451859	0.104409	0.22731		Pass normality test? NO
0.0837294	0.189608	0.201512	0.159637	0.0905177	0.0325854	0.017701	0.0967918	0.241615		Kruskal-Wallis
0.201094	0.177537	0.0904655	0.0705183	0.105186	0.0532871	0.024318	0.0410968	0.270833		Dunn's multiple comparisons test
0.114777	0.0797402	0.172348	0.0625801	0.0804075	0.103231	0.0339416	0.156094	0.0822119			comparison between			Significant?	P Value
0.108652	0.179037	0.0603239	0.0677641	0.0663044	0.0977737	0.054481	0.14854	0.340458		COL IV	COL IV 1:60 vs. COL IV 1:35			ns	>0,9999
0.189747	0.174084	0.292081	0.129742	0.151709	0.0921183	0.0137367	0.141298	0.151466			COL IV 1:60 vs. COL IV 1:10			ns	0.9173
0.240547	0.134852	0.0900539	0.110407	0.163438	0.0704648	0.0344999	0.192909	0.117894			COL IV 1:35 vs. COL IV 1:10			ns	>0,9999
0.0993441	0.18799	0.0708962	0.158482	0.08532	0.109112	0.0605928	0.088653	0.208283		COL I	COL I 1:60 vs. COL I 1:35			ns	>0,9999
0.114825	0.127271	0.166775	0.126143	0.154435	0.0810244	0.0322747	0.0601938	0.199886			COL I 1:60 vs. COL I 1:10			ns	>0,9999
0.0794798	0.199243	0.103725	0.048506	0.0814088	0.117817	0.0249955	0.0817982	0.172943			COL I 1:35 vs. COL I 1:10			ns	0.375
0.0957869	0.156177	0.0657384	0.11544	0.0812326	0.197695	0.0496421	0.0925943	0.0917362		FN	FN 1:60 vs. FN 1:35			*	0.0363
0.152166	0.11875	0.134	0.066577	0.0328071	0.105267	0.0543903	0.109922	0.117524			FN 1:60 vs. FN 1:10			****	<0,0001
0.132134	0.0944988	0.139033	0.0510885	0.109934	0.0570355	0.0612196	0.137805	0.242945			FN 1:35 vs. FN 1:10			****	<0,0001
0.229209	0.0907449	0.0733781	0.0817287	0.0393552	0.155928	0.0316828	0.112136	0.211189		1:60	COL I 1:60 vs. FN 1:60			ns	>0,9999
0.128674	0.068041	0.139761	0.0784939	0.0635383	0.117572	0.0153646	0.147578	0.191359			COL I 1:60 vs. COL IV 1:60			ns	>0,9999
0.128147	0.0965901	0.160954	0.110328	0.0756186	0.0674174	0.0387208	0.120301	0.044909			FN 1:60 vs. COL IV 1:60			ns	0.0733
0.0848881	0.0944515	0.153341	0.101188	0.120632	0.100676	0.0275798	0.133814	0.148927		1:35	COL I 1:35 vs. FN 1:35			ns	>0,9999
0.0925965	0.0729798	0.204859	0.0697622	0.193595	0.0559418	0.0398508	0.0476106	0.152281			COL I 1:35 vs. COL IV 1:35			ns	>0,9999
0.139839	0.070292	0.101198	0.0593311	0.0506259	0.187222	0.0392071	0.133796	0.0996672			FN 1:35 vs. COL IV 1:35			ns	>0,9999
0.144197	0.0400862	0.123909	0.0364904	0.0624674	0.0132663	0.023206	0.10622	0.140095		1:10	COL I 1:10 vs. FN 1:10			****	<0,0001
0.00926902	0.0904459	0.0862106	0.0389925	0.0868681	0.0317205	0.0346065	0.161748	0.177041			COL I 1:10 vs. COL IV 1:10			*	0.017
0.0159747	0.078127	0.129993	0.123109	0.135335	0.030568	0.051111	0.0975067	0.139309			FN 1:10 vs. COL IV 1:10			ns	>0,9999
0.0492171	0.116252	0.127199	0.0806733	0.114038	0.0234603	0.0266463	0.192504	0.0626176
0.0363579	0.0879559	0.110453	0.0459925	0.152079	0.00677127	0.0220083	0.0528064	0.113206
0.0372861	0.0163768	0.117376	0.0292682	0.0713092	0.0896339	0.0383681	0.0276257	0.101122
0.044322	0.0347847	0.111845	0.132983	0.141585	0.0799425	0.0713128	0.0659463	0.224368
0.0417348	0.0328828	0.0999871	0.0575468	0.051894	0.0187846	0.0906149	0.053451	0.0801648
0.0643102	0.0359318	0.196213	0.0576984	0.0516137	0.0586622	0.0238737	0.0344713	0.13191
0.048557	0.0390856	0.151425	0.165948	0.120331	0.0268513	0.0639634	0.0358646	0.164901
0.06392	0.0387723	0.170295	0.139578	0.0652045	0.0663764	0.0839363	0.0192986	0.181501
0.0535466	0.0380691	0.129564	0.0345367	0.116439	0.0619615	0.114415	0.0283096	0.191016
0.0301169	0.0469735	0.152155	0.0259455	0.099834	0.0874384	0.0902613	0.0425425	0.130401
0.0235829	0.0359524	0.108347	0.0598115	0.12515	0.0682228	0.0488486	0.0377118	0.159148
0.0214793	0.0110759	0.0716566	0.0619714	0.0360605	0.0694793	0.0575365	0.044234	0.0885244
0.0290093	0.02533	0.183504	0.0368882	0.150672	0.094271	0.0858961	0.0312464	0.11984
0.0400467	0.0665235	0.0845134	0.126011	0.0415175	0.0660153	0.0361202	0.104372	0.106795
0.0441245	0.0398362	0.110686	0.0728638	0.0591133	0.0788888	0.0743066	0.0264018	0.249059
0.0541068	0.0309619	0.0414074	0.146964	0.0105954	0.182785	0.0281233	0.0586531	0.129986
0.054811	0.0381679	0.0343948	0.0375355	0.0410072	0.0759682	0.0602474	0.0558752	0.125901
0.0400707	0.050632	0.058202	0.0567675	0.0141066	0.0666835	0.0630936	0.0588721	0.0466786
0.0275395	0.0317302	0.0393725	0.0568475	0.0313199	0.121734	0.0606936	0.0383807	0.043241
0.0477627	0.0579146	0.0337317	0.0368421	0.0351317	0.0577463	0.0636535	0.0306461	0.0585071
0.0270229	0.0644382	0.0420936	0.0170109	0.0454545	0.122443	0.0827389	0.0272974	0.0596751
0.0491041	0.0493268	0.046093	0.0393258	0.017001	0.0882602	0.0392934	0.0259336	0.0445842
0.0300388	0.0235196	0.0420533	0.0342857	0.0271647	0.140134	0.0411622	0.0334413	0.049636
0.0810554	0.0118279	0.0460178	0.0348837	0.0352391	0.0763419	0.0425435	0.0122769	0.0570652
0.0244467	0.0367107	0.0697361	0.0508475	0.0438729	0.0756041	0.0470958	0.0291296	0.0430464
0.0674687	0.0598794	0.0297811	0.0240741	0.0364963	0.111071	0.0546809	0.0624445	0.0537295
0.0497342	0.046607	0.111833	0.0358306	0.0274914	0.0835249	0.0381643	0.0315519	0.0642919
0.0499137	0.0491493	0.0389921	0.020649	0.0297101	0.0702753	0.0423432	0.0547527	0.0797941
0.0471782	0.0300808	0.0478587	0.0314815	0.0711974	0.158465	0.0380665	0.0541602	0.0304821
0.0167319		0.0215669	0.039501	0.0111732	0.101027	0.0407254	0.0481104	0.0680437
0.029443		0.0363969	0.0509434	0.0134529	0.119721	0.0332876	0.0713422	0.0233708
0.0324862		0.0338387	0.0359361	0.0401606	0.0703952	0.05386	0.0204459	0.0192537
0.0318227		0.0328104	0.033092	0.0238727	0.0807704	0.0431071	0.0400471	0.0164948
		0.0355609	0.0492524	0.0188679	0.157313		0.056872	0.0457599
		0.03664	0.0210145	0.0345964	0.120793		0.0457924	0.0616114
		0.0306749	0.0258413	0.0413793	0.166346		0.0284532	0.0552686
		0.0749418	0.030086	0.0280066	0.0272869		0.0640055	0.00699301
		0.0356708	0.0310847	0.0415561	0.0230852		0.0422279	0.0504796
		0.0228454	0.0169231	0.0404984	0.03838		0.0334237	0.0642415
		0.0212588	0.0437376	0.0294118	0.0449102		0.0562927	0.0772563
		0.035687	0.0211082	0.0253165	0.0254013		0.0631399	0.0400405
		0.0604192	0.0347826	0.0244328	0.0260431		0.0655249	0.0421709
		0.0273456	0.0454545	0.0462777	0.0161633		0.052089	0.0543168
		0.0192571	0.0378788		0.0448495		0.0674487	0.0582848
		0.0225881	0.0212215		0.0191823		0.0418972	0.0195402
		0.0829035	0.0226337		0.0504032		0.0407583	0.0597432
		0.0594491	0.0453686		0.0353571		0.0400641	0.0349952
		0.0285948	0.0180072		0.0272926		0.0527226
		0.0308827			0.0339373		0.0643985
		0.0292654			0.0753336		0.0229592
		0.0391465			0.028121		0.0340314
		0.0463337			0.0268068		0.0544465
		0.0410329			0.0216113		0.0396556
					0.0761359		0.0440429
					0.0201761		0.0520291
					0.067166		0.045738
					0.0458961		0.0360879
					0.0287687		0.0760198
					0.00942329		0.0672515
					0.0398936		0.0501836
					0.00574779		0.0602094
					0.0208305		0.0279974
					0.0183512		0.0388446
					0.0458647
					0.0481921
					0.0181127
					0.0286515
					0.0242991
					0.0245148
					0.0146028
					0.0414747
					0.0643939
					0.0428135
					0.0364078
					0.0244839
					0.0147783
					0.0459184
					0.0915493
					0.0686567
					0.0473373
					0.0293945
					0.0273684
					0.0131988
					0.073913
					0.0505051
					0.026506
					0.0290374
					0.0195122
					0.0329949
					0.0344828
					0.0662139
					0.0533563
					0.0560748
					0.0302115
					0.0289017
					0.0149834
					0.0226674
