# Supplementary material for: Melanocyte differentiation and mechanosensation are differentially modulated by distinct extracellular matrix proteins
Source: EMBO Rep. 2025 Sep 19;26(21):5270–99. doi: 10.1038/s44319-025-00583-6 (PMC12592508; doi:10.1038/s44319-025-00583-6)
Supplement: Supplementary file 3 — Source data Fig. 2 [file 44319_2025_583_MOESM3_ESM.zip]

Archive with 11 entries (6 files):
- Figure 2/
- Figure 2/2A/
- Figure 2/2A/2A_COLI.avi
- Figure 2/2A/2A_COLIV.avi
- Figure 2/2A/2A_FN.avi
- Figure 2/2B/
- Figure 2/2B/figure2B.xlsx
- Figure 2/2C/
- Figure 2/2C/figure2C.xlsx
- Figure 2/2D/
- Figure 2/2D/figure2D.xlsx
