# Supplementary material for: Melanocyte differentiation and mechanosensation are differentially modulated by distinct extracellular matrix proteins
Source: EMBO Rep. 2025 Sep 19;26(21):5270–99. doi: 10.1038/s44319-025-00583-6 (PMC12592508; doi:10.1038/s44319-025-00583-6)
Supplement: Supplementary file 3 — Source data Fig. 2 [file 44319_2025_583_MOESM3_ESM.zip › Figure 2/2B/figure2B.xlsx]

## Sheet: fig2B_COL IV
	1		2		3		4		5		6		7		8		9		10		11		12		13		14		15		16		17		18		19		20		21		22		23		24		25
time (in min)	X1	Y1	X2	Y2	X3	Y3	X4	Y4	X5	Y5	X6	Y6	X7	Y7	X8	Y8	X9	Y9	X10	Y10	X11	Y11	X12	Y12	X13	Y13	X14	Y14	X15	Y15	X16	Y16	X17	Y17	X18	Y18	X19	Y19	X20	Y20	X21	Y21	X22	Y22	X23	Y23	X24	Y24	X25
0	0	0	0	0	0	0	0	0	0	0	0	0	0	0	0	0	0	0	0	0	0	0	0	0	0	0	0	0	0	0	0	0	0	0	0	0	0	0	0	0	0	0	0	0	0	0	0	0	0
20	10	3	-9	9	-7	2	-2	-3	2	1	18	6	0	2	7	-2	-1	-3	-1	7	7	-7	-10	-23	14	4	0	0	0	-2	-1	-5	14	-10	4	-21	1	-3	-7	-2	-2	-4	-2	19	0	15	-6	-7	10
40	9	0	-10	6	-22	-4	0	-1	1	2	20	24	-8	1	19	-12	-3	1	-2	12	4	-15	-20	-34	13	7	0	0	0	-1	-7	-2	22	-12	8	-21	-1	-5	-4	-10	-6	-8	-8	16	8	16	-24	-6	9
60	9	-1	-14	6	-28	-2	0	2	-2	3	19	32	0	4	19	-20	-2	8	0	16	-1	-22	-32	-41	16	10	0	0	-3	-1	-19	4	30	-6	15	-6	-6	-5	-4	-10	-10	-9	-10	11	-5	12	-36	-14	12
80	9	-1	-9	8	-20	-2	1	-2	-5	7	4	38	2	7	16	-23	-4	16	0	14	-2	-27	-43	-45	16	10	-1	1	-3	1	-22	8	27	4	21	-12	-1	-9	-2	-6	-11	0	-18	9	-22	2	-37	-28	6
100	1	-5	-5	12	-20	-3	2	0	-7	6	1	38	3	7	1	-33	-6	19	1	12	-2	-32	-58	-41	-4	15	0	1	-3	2	-25	7	28	6	14	-15	9	-16	2	7	-9	13	-25	-1	-30	-9	-27	-33	3
120	-11	-1	-17	7	-16	-2	4	-1	-9	6	0	37	15	17	-7	-31	-5	18	3	6	-6	-32	-77	-33	-3	14	-1	1	-6	3	-21	5	25	17	3	-20	13	-18	6	9	-2	27	-32	-6	-33	-11	-14	-29	2
140	-17	2	-15	10	-15	-6	4	-1	-9	4	-3	42	28	21	-6	-27	-3	15	2	6	-12	-38	-74	-12	5	17	-1	1	-7	3	-21	5	25	34	-4	4	6	-14	11	9	2	31	-33	-9	-39	-4	-16	-36	11
160	-9	-1	2	8	-5	-1	2	-3	-11	3	-6	38	33	26	-7	-27	-3	9	4	3	-14	-42	-74	-6	21	12	-3	-1	-7	0	-21	5	17	45	-3	8	-7	-7	16	11	3	30	-38	-14	-38	5	-31	-44	12
180	-11	4	9	11	-11	-2	1	-3	-6	5	-10	36	40	28	-21	-29	1	-1	4	3	-16	-45	-61	-6	40	2	-3	-1	-5	0	-24	6	19	57	1	24	-22	-1	24	22	-6	23	-40	-11	-31	10	-40	-54	6
200	-13	5	9	10	-19	-9	0	-4	0	5					-38	-16	3	-4	4	-2	-18	-48	-49	-7	51	3	-3	-1	-5	1	-25	8	11	60	0	22	-32	-7	24	35	-10	29	-23	18	-14	13	-26	-57	6
220	-6	0	17	11	-26	-9	2	-4	-1	4					-50	-16	4	-4	1	-1	-18	-48	-39	-4	47	4	-3	-1	-2	3	-25	8	-13	54	9	29	-29	-20	24	45	-22	32	-20	24	-4	8	-25	-56	3
240			13	11	-35	-11	5	-3	1	7					-49	-16	4	-5	0	0	-22	-49	-40	12	27	-4	-2	-1	-6	2	-25	8	-29	45	12	38	-22	-26	20	50	-34	40	-20	23	2	17	-25	-63	10
260			11	11	-35	-8	3	-3	-1	6					-49	-17	2	-3	10	-9	-23	-50	-43	23	18	-2	-2	-1	-6	0	-25	8	-38	45	2	42	-16	-23	17	55	-41	45	-36	13	3	27	-25	-80	23
280					-35	-5	1	-6	4	8					-41	-18	0	-5	9	-15	-27	-51	-33	43	7	9	-2	-1	-4	1			-41	54	-2	59	-19	-20	24	56	-46	56	-41	15	5	17	-36	-108	25
300							7	-5	-1	6					-57	-22	-2	-5	14	-17	-28	-51	-24	33	5	16	0	0	-3	5			-40	60	7	64	-31	-9	28	56	-54	61	-44	20	16	23	-55	-100	19
320							16	-6	-1	8					-69	-26	-5	-5	14	-16	-34	-50	-21	28	11	12	0	0	-3	6			-40	61	35	16	-30	-8	28	60	-41	53	-60	43	26	28	-69	-101	12
340							12	-4	0	4					-83	-22	-6	-6	15	-19	-39	-57	-12	26	21	4	0	0	-4	4					71	12	-25	-9	30	62	-37	35	-54	65	27	46	-86	-106	20
360							14	-5	2	7					-106	-44	-9	-8	15	-17	-50	-59	-31	8	32	-2	0	0	-4	5					89	44	-22	0	27	61	-37	30	-51	78	24	52	-102	-107	0
[truncated: 147 more columns]

## Sheet: fig2B_COL I
	1		2		3		4		5		6		7		8		9		10		11		12		13		14		15		16		17		18		19		20		21		22		23		24		25
time (in min)	X1	Y1	X2	Y2	X3	Y3	X4	Y4	X5	Y5	X6	Y6	X7	Y7	X8	Y8	X9	Y9	X10	Y10	X11	Y11	X12	Y12	X13	Y13	X14	Y14	X15	Y15	X16	Y16	X17	Y17	X18	Y18	X19	Y19	X20	Y20	X21	Y21	X22	Y22	X23	Y23	X24	Y24	X25
0	0	0	0	0	0	0	0	0	0	0	0	0	0	0	0	0	0	0	0	0	0	0	0	0	0	0	0	0	0	0	0	0	0	0	0	0	0	0	0	0	0	0	0	0	0	0	0	0	0
20	3	-1	5	-1	-8	9	-1	-2	-5	-7	0	0	0	0	1	-1	-1	2	-3	0	0	1	0	0	0	-1	0	0	3	-2	-5	1	3	0	3	3	1	-3	0	2	1	2	4	-4	1	2	-1	1	1
40	1	-1	6	-2	-13	18	-2	0	-7	-8	-1	1	1	2	1	-1	-1	3	0	0	-1	0	3	-3	2	-3	-1	3	-5	8	-7	-2	7	3	3	3	5	2	-5	-4	-9	7	4	-4	0	1	-1	2	1
60	1	-1	5	-2	-15	21	-3	5	-4	-6	-5	3	1	4	2	-1	-3	4	-2	-1	-2	-1	3	-6	1	-1	-4	0	-15	17	-28	-6	6	3	1	3	11	2	-8	-5	-10	14	9	-8	-1	2	-2	2	5
80	1	2	5	-2	-17	25	-5	5	0	3	-7	3	-1	4	1	-1	-3	4	-2	-1	-2	1	3	-2	0	3	-4	3	-17	26	-28	-5	5	4	-3	-1	9	0	-11	-3	-12	17	10	-10	-1	3	-6	3	6
100	-3	2	7	-1	-17	27	-5	5	2	6	-5	2	-1	4	0	0	-3	5	-3	0	-3	3	2	-3	1	1	-4	3	-17	30	-33	-4	4	3	0	1	9	0	-10	-6	-11	18	10	-11	-2	4	-5	3	7
120	-2	4	4	2	-17	27	-3	7	2	6	3	-3	-1	3	-1	2	-3	6	-3	-2	-3	3	2	-2	2	-1	-2	4	-16	37	-29	-8	4	3	3	3	9	0	-12	-7	-8	14	13	-13	-2	4	-5	3	7
140	-2	4	4	2	-17	28	-2	7	2	6	16	-5	0	0	1	0	-4	9	-3	-1	-3	3	2	0	4	-5	-1	2	-15	42	-25	-11	4	3	2	4	10	1	-14	-6	-6	8	14	-15	-2	6	-5	3	4
160	-1	4	7	-1	-17	32	-2	9	2	6	23	-5	0	1	1	0	-2	11	-3	-1	-2	2	2	-1	4	-5	-2	2	-9	43	-22	-13	5	3	2	4	12	2	-14	-4	-2	3	21	-18	-3	6	-4	4	7
180	-3	7	6	-1	-20	34	-2	9	2	6	25	-6	0	2	0	0	-1	14	-3	-3	-2	2	2	-3	4	-4	1	3	-7	42	-35	-5	5	3	2	4	12	4	-14	-6	-1	3	24	-21	-3	6	-4	4	7
200	-5	9	7	-1	-22	35	-4	11	2	7	29	-7	-1	2	0	1	-4	14	-3	-3	-2	2	4	-6	5	-6	4	4	-6	43	-44	-6	8	5	2	4	12	6	-15	-5	0	5	25	-22	-3	8	-7	4	7
220	-8	11	8	-1	-22	37	-4	12	3	9	29	-7	0	0	2	-2	0	19	-2	-4	0	1	7	-9	5	-7	0	6	-4	42	-51	0	9	6	2	4	12	7	-14	-2	1	4	23	-19	-3	8	-6	4	8
240	-6	10	11	-3	-22	39	-1	12	3	10	33	-8	2	0	1	-2	1	21	-4	-6	0	1	7	-8	4	-7	1	0	11	27	-54	13	6	6	2	4	12	7	-14	-1	2	2	21	-18	-4	10	-8	5
260			11	-3	-25	43	1	12	3	12	33	-8	2	1	1	-1	1	22	-4	-7	2	-1	7	-3	2	-5	1	2	13	11	-54	44	6	4	1	5	12	6	-12	0	4	-2	20	-16	-4	10	-8	5
280			14	-4	-25	43	2	14	4	14	31	-8	0	3	0	1	5	24	-5	-6	2	-1					1	4	12	3	-52	45	6	4	1	5	8	7	-11	3	6	-2	19	-16	-4	11	-8	6
300			16	-5	-20	36	1	14	3	14	25	-7	0	4	-1	2	5	24	-4	-5	2	-3					3	6	14	-6	-52	45	6	4	-2	4	8	7	-11	5	0	3	30	-28	-6	11	-9	6
320			18	-6	-20	36	0	15	2	12	24	-7	0	2	-7	9	6	26	-3	-6	2	-3					5	10	17	-15	-40	41	6	5	-2	5	8	7	-11	3	5	3	31	-25	-8	13	-9	6
340			19	-7	-21	38	-2	11	3	11	20	-4	2	1	-7	9	5	24	1	-8	4	-6					-4	18	18	-26	-39	41	6	6	-2	5	7	8	-11	5	4	0	24	-17	-8	13	-9	6
360			20	-7	-21	37	-2	13	3	13	18	-4	4	-1	-6	8	5	24	1	-8	5	-7					-4	26	16	-30	-35	33	5	6	-2	5	7	8	-10	6	7	-1	22	-15	-8	13	-9	6
[truncated: 113 more columns]

## Sheet: fig2B_FN
	1		2		3		4		5		6		7		8		9		10		11		12		13		14		15		16		17		18		19		20		21		22		23		24		25
time (in min)	X1	Y1	X2	Y2	X3	Y3	X4	Y4	X5	Y5	X6	Y6	X8	Y8	X9	Y9	X10	Y10	X11	Y11	X12	Y12	X13	Y13	X14	Y14	X15	Y15	X16	Y16	X17	Y17	X18	Y18	X19	Y19	X20	Y20	X21	Y21	X22	Y22	X23	Y23	X24	Y24	X25	Y25	X26
0	0	0	0	0	0	0	0	0	0	0	0	0	0	0	0	0	0	0	0	0	0	0	0	0	0	0	0	0	0	0	0	0	0	0	0	0	0	0	0	0	0	0	0	0	0	0	0	0	0
20	-2	-1	-9	-3	11	12	2	-3	8	-6	6	1	2	5	-1	5	1	7	-3	3	5	1	-4	-6	-7	4	-15	-13	23	4	10	0	3	1	4	-4	-2	-5	-7	-14	4	6	-4	7	5	-5	6	7	5
40	-5	-2	-10	1	8	26	3	-3	7	-3	8	11	5	9	-3	13	-2	-1	-4	10	35	-2	9	-11	-14	6	-32	-31	39	8	12	-1	6	8	8	-2	-2	-5	-4	-12	6	9	-3	20	3	-12	8	6	6
60	-5	-1	-8	6	19	27	3	-3	6	1	12	15	8	13	-2	25	-4	6	-29	-4	50	-19	13	-13	-18	5	-43	-57	49	4	14	-7	5	10	7	-2	-1	0	-5	-9	11	15	-1	23	1	-14	10	10	8
80	-5	-2	-3	2	23	28	3	-3	0	0	14	15	10	17	-4	33	-5	7	-16	-50	44	-25	16	-12	-23	3	-44	-73	56	-16	15	-9	5	15	6	-1	1	1	-5	-16	16	25	3	27	0	-12	10	11	9
100	-8	0	-1	12	16	31	2	-4	-7	-5	5	16	11	22	-4	31	-10	8	-8	-55	45	-26	28	-12	-23	-16	-44	-68	43	-29	16	-5	11	23	6	-1	-3	-3	-3	-10	32	37	4	31	0	-12	12	11	12
120	-8	0	4	14	26	32	4	-7	-3	-6	-2	6	12	31	-1	29	-38	14	-19	-70	35	-45	39	-11	-13	-29	-44	-75	26	-31	10	-2	13	28	7	-5	-3	-3	3	-3	54	51	7	37	-3	-15	11	13	13
140	-6	1	13	8	18	36	9	-8	-3	-6	-4	10	15	35	1	30	-30	12	-32	-83	29	-57	47	-15	-10	-25	-41	-83	17	-11	12	-5	15	25	6	-8	-4	-11	2	5	59	54	5	46	-5	-19	7	14	20
160	-5	1	3	14	20	34	10	-16	5	-6	-13	9	18	38	-2	33	-47	17	-45	-76	32	-71	64	-29	-9	-29	-39	-86	14	2	14	-3	26	21	7	-11	-6	-9	-4	-6	52	46	2	33	-5	-20	5	18	11
180	-5	1	-8	21	25	33	9	-15	12	-7	-29	10	18	39	-4	36	-56	32	-53	-67	48	-70	67	-31	0	-37	-37	-87	15	1	14	-1	33	16	7	-9	-5	-15	-5	-11	38	37	-2	26	-5	-20	3	26	-8
200	-5	2	-27	15	15	37	9	-12	12	-6	-57	21	19	40	-3	43	-69	49	-59	-54	66	-64	72	-31	10	-42	-37	-103	27	7	19	0	29	14	10	-8	-5	-20	-5	-14	26	29	-6	19	-5	-20	3	29	-18
220	-7	2	-34	13	10	41	12	-17	14	-7	-74	19	19	42	-2	53	-75	50	-67	-46	65	-51	79	-22	23	-47	-26	-135	53	-4	22	-1	30	16	9	-9	-6	-21	-9	-18	18	31	-9	14	-11	-19	4	36	-12
240	-8	2	-40	18	0	44	6	-13	14	-8	-82	17	19	51	-2	51	-65	46	-86	-36	57	-45	79	-17	34	-44	-17	-147	59	-9	24	1	29	11	9	-13	-6	-16	-18	-13	18	24	-14	3	-8	-20	5	34	-12
260	-6	2	-44	21	-5	35	5	-12	12	-5			19	54	-2	48	-57	46	-104	-39	57	-51	72	-10	35	-46	-9	-155	72	4	27	1	33	7	10	-12	-3	-11	-21	-14	39	31	-16	-11	-7	-20	5	34	-14
280	-6	2	-50	16	-10	33	0	-4	6	2			25	57	-1	38	-56	38	-119	-32	61	-41	73	14	32	-50	-9	-162	89	16	26	0	33	2	10	-13	-4	-16	-25	-20	47	37	-21	-23	-1	-29	10	32	-13
300	-7	1	-53	13	-9	28	-8	8	1	-1			26	59	-2	29	-43	43	-134	-24	60	-43	62	23	26	-59					26	0	36	-3	12	-16	-5	-19	-26	-21	57	46	-21	-35	1	-29	15	30	-25
320	-9	-2	-57	11	-10	23	-9	14	0	-2			28	60	-6	23	-30	51	-145	-20	56	-66	60	30	16	-59					22	-4	41	0	14	-13	-5	-19	-31	-24	63	50	-21	-40	3	-33	16	27	-23
340	-10	-6	-61	15	-12	23	-18	15	10	-5			34	66	-12	18	-27	47	-162	-12			59	38	12	-59					25	-6	47	-4	11	-10	-4	-30	-32	-24	63	56	-21	-42	6	-35	16	27	-18
360	-6	-9	-67	3	-15	26			11	-12			34	68	-20	22	-19	45	-169	-2			47	54	10	-56					25	-7	42	0			-1	-37	-25	-23	55	59	-14	-36	4	-38	8	27	-19
[truncated: 53 more columns]
