# Supplementary material for: Melanocyte differentiation and mechanosensation are differentially modulated by distinct extracellular matrix proteins
Source: EMBO Rep. 2025 Sep 19;26(21):5270–99. doi: 10.1038/s44319-025-00583-6 (PMC12592508; doi:10.1038/s44319-025-00583-6)
Supplement: Supplementary file 3 — Source data Fig. 2 [file 44319_2025_583_MOESM3_ESM.zip › Figure 2/2C/figure2C.xlsx]

## Sheet: Fig2C_migratated distance
fig 2C - cell migration (in µm)
COL IV	COL I	FN		descriptive statistics
69.6545	28.4848	124.68			COL IV	COL I	FN
89.8919	95.6561	330.902		N exp	3	3	3
99.9648	114.537	258.042		n cells	179	158	113
218.609	58.8639	83.0145		Mean	214.2	91.46	267.2
201.173	50.0971	98.618		SD	142.9	57.47	159.5
83.3934	80.0909	134.02		SEM	10.68	4.572	15.01
68.7418	55.5601	297.078		Minimum	3.088	3.431	21.14
158.725	39.3755	511.761		25% Percentile	104.1	50.29	136.5
270.904	58.1546	305.386		Median	171.5	78.16	239.5
100.706	78.5631	462.155		75% Percentile	309.7	120.8	375.7
473.731	58.3296	223.79		Maximum	627.6	253.2	700.8
456.664	33.4574	475.875		Range	624.6	249.7	679.7
27.2545	27.9932	200.644
110.106	199.423	204.221		stastical test
44.5238	199.07	239.455		Pass normality test? NO
184.765	214.61	107.661		Kruskal-Wallis
272.832	91.7959	188.627		Dunn's multiple comparisons test
281.468	45.0843	48.8252			Significant?	P Value
434.796	57.0117	180.33		COL I vs. FN	****	<0,0001
363.46	71.7573	178.801		COL I vs. COL IV	****	<0,0001
369.151	168.748	282.677		FN vs. COL IV	*	0.0239
512.097	174.617	190.065
496.543	60.4931	332.77
163.369	67.6273	254.304
188.946	24.4169	439.282
231.978	37.9048	534.616
119.666	68.3992	40.9878
119.353	52.2651	196.517
31.2987	77.7618	588.28
26.8736	58.6478	407.085
286.158	56.7686	603.074
312.202	244.97	120.066
147.211	125.137	147.282
98.6569	212.987	59.3195
150.382	102.418	160.78
239.799	67.8897	83.712
239.799	57.8065	218.826
604.283	23.08	243.881
145.034	84.4463	249.148
539.731	64.1569	411.502
267.857	95.4297	389.402
227.035	119.308	141.649
3.0879	174.517	78.8935
123.567	174.517	634.733
34.581	95.503	676.82
139.774	83.0945	212.11
154.99	37.2708	267.859
353.94	125.438	700.824
58.479	45.9897	322.092
67.294	43.047	313.716
70.2757	107.428	201.142
27.0385	102.649	407.72
119.636	118.085	455.384
89.0374	130.754	287.064
377.82	119.387	133.355
340.846	180.616	138.886
394.33	47.2013	111.113
52.4368	140.501	106.826
570.395	140.23	593.128
551.378	38.5346	325.89
173.263	79.0259	357.039
510.136	101.834	217.828
457.723	107.755	400.521
119.623	192.331	399.631
85.0342	23.7104	220.198
88.1938	104.805	45.5349
95.5466	81.0415	318.853
84.5226	168.757	461.996
105.294	148.071	126.668
51.0285	37.5602	100.237
127.851	110.589	123.298
279.791	122.423	198.615
627.649	66.2539	538.199
318.995	107.416	598.08
105.567	115.969	243.686
130.148	136.458	57.691
144.283	134.106	345.068
354.678	146.295	193.38
193.839	100.837	408.864
91.1198	46.1189	128.828
126.704	19.6917	467.939
256.643	53.5124	157.708
65.1066	72.6613	412.89
114.95	70.0371	500.816
130.675	42.955	43.5256
343.909	7.57258	21.1356
100.679	57.7445	53.7747
70.0197	23.8446	156.746
219.286	46.6984	385.748
281.769	218.111	179.111
507.657	235.049	68.4281
344.235	206.126	89.5558
246.882	62.5175	364.164
384.092	88.9587	285.478
280.278	74.5196	365.709
114.781	12.7191	359.605
548.742	11.4086	76.7528
29.9847	42.8942	176.866
243.15	37.0455	241.969
40.3499	188.901	329.252
30.6953	190.869	290.655
144.525	46.5398	321.134
193.247	83.1333	412.083
136.941	99.9532	193.58
129.038	31.2454	189.885
407.401	50.582	269.52
66.7342	56.3447	202.872
139.184	3.431	191.331
153.96	158.731	113.3
156.838	149.276	342.943
242.931	120.688	70.7751
277.208	16.8607	171.126
142.495	22.5115	486.264
452.697	121.13
317.296	101.942
338.665	66.4926
309.713	50.3491
256.584	69.2938
389.314	92.1389
165.569	83.0385
317.648	189.66
30.5687	14.4399
209.54	25.8006
197.073	23.2527
106.02	99.4482
38.6616	52.6966
207.717	49.3242
145.916	180.442
315.637	84.6131
67.5308	74.7916
131.896	108.58
307.766	129.006
192.054	95.6715
282.66	50.8063
174.218	59.7321
103.636	54.6517
338.066	127.143
267.349	95.1071
166.822	103.675
104.07	234.499
23.837	52.774
192.357	54.5301
158.081	113.822
293.493	13.919
377.121	99.4794
313.204	105.751
259.973	129.073
91.3999	253.152
53.1187	42.5152
114.941	68.5334
75.1417	72.5882
302.222	15.1484
220.51	54.4508
69.1395	59.3531
114.422	36.2772
126.734	182.66
246.489	241.458
42.8291	74.6964
321.041
369.324
94.9433
370.536
612.977
256.438
465.144
106.049
137.793
171.456
161.926
201.814
364.332
89.4046
111.151
447.443
372.848
152.859
199.35
168.93
275.86
