# Supplementary material for: Melanocyte differentiation and mechanosensation are differentially modulated by distinct extracellular matrix proteins
Source: EMBO Rep. 2025 Sep 19;26(21):5270–99. doi: 10.1038/s44319-025-00583-6 (PMC12592508; doi:10.1038/s44319-025-00583-6)
Supplement: Supplementary file 3 — Source data Fig. 2 [file 44319_2025_583_MOESM3_ESM.zip › Figure 2/2D/figure2D.xlsx]

## Sheet: Fig2D_cell velocity
fig 2D - cell velocity
COL IV	COL I	FN		descriptive statistics
18.9967	7.1212	6.23402			COL IV	COL I	FN
20.7443	6.37707	28.363		N exp	3	3	3
21.421	7.63581	21.5035		n cells	181	152	114
12.8593	5.69651	14.6496		Mean	20.64	7.06	24.52
12.5733	6.26214	15.5713		SD	11.12	3.804	12.06
27.7978	10.0114	33.505		SEM	0.8262	0.3085	1.129
22.9139	4.90237	14.8539		Minimum	0.6176	0.4901	2.846
36.7873	5.36939	25.588		25% Percentile	12.33	4.165	15.23
7.93627	7.93018	27.7624		Median	19.56	6.367	23.41
13.5452	4.62136	33.8162		75% Percentile	27.55	9.048	32.49
16.7843	3.97702	41.9607		Maximum	57.23	18.43	61.04
37.3998	7.72095	33.991		Range	56.61	17.94	58.19
36.0524	6.45997	23.1512
1.66864	17.5961	43.7617		stastical test
7.8647	5.29592	51.3117		Pass normality test? NO
10.2747	4.83046	7.1774		Kruskal-Wallis
34.6435	5.89776	15.2941		Dunn's multiple comparisons test
46.0956	7.42317	8.61621			Significant?	P Value
23.3856	8.43738	17.4513		COL I vs. FN	****	<0,0001
18.7646	8.73085	20.6309		COL I vs. COL IV	****	<0,0001
30.3346	3.94521	32.6166		FN vs. COL IV	ns	0.0792
20.9689	4.41048	22.8078
27.0111	6.65916	17.827
37.4705	9.4762	13.6235
33.1028	3.73087	26.3569
37.7006	3.82427	26.7308
43.6029	14.5803	6.8313
53.5335	3.14185	24.5647
8.54757	3.09647	53.296
6.88577	15.6364	31.515
6.70687	6.25685	24.9236
8.06208	10.6494	34.7927
57.2316	6.53734	20.0111
37.4643	17.3419	29.4564
20.0742	1.154	11.1224
16.4428	4.22231	13.7811
20.5066	3.49946	10.0454
26.6444	5.20526	13.9676
26.6444	6.06649	20.9041
46.4833	8.72584	37.3722
10.3596	8.72584	34.2918
38.5522	5.50979	32.4502
19.1327	14.7283	7.08244
11.3517	4.15472	23.668
0.61758	4.1412	40.5149
15.4459	6.27188	43.2013
4.32262	2.29948	13.2569
18.2314	5.38088	14.6105
13.6756	9.47897	35.0412
30.3377	9.05728	16.1046
6.2656	5.90424	15.6858
13.4588	6.53769	18.2856
14.0551	6.17517	33.9767
9.01283	9.34219	35.9514
7.63635	14.1604	17.9415
5.68324	8.78134	8.3347
23.1318	8.76438	23.1476
17.0423	4.4463	20.8337
19.7165	7.64767	40.0599
13.1092	9.85493	48.0914
29.0031	5.38776	44.4396
29.0199	9.61653	29.7532
8.66315	3.3872	34.3939
39.2413	8.73374	30.8093
22.8861	6.75346	26.6421
10.8748	9.73599	13.7624
11.0914	8.88424	2.84593
11.5035	5.36575	23.914
9.55466	8.96671	28.8748
9.75261	9.9262	13.1036
12.1493	7.36155	20.0473
2.55143	10.7416	24.6596
10.3663	11.5969	14.1868
32.2835	7.05815	33.6375
31.3825	6.9365	37.38
18.0563	11.5496	15.2304
24.3615	7.96082	15.7339
21.6913	2.88243	21.5667
14.4283	1.28424	12.0863
39.4087	3.34453	35.0455
21.5377	5.06939	8.05177
5.35999	10.0053	61.0356
6.33519	7.58029	16.3146
27.4974	2.27178	44.2382
3.25533	10.1902	53.6588
22.99	5.10955	6.21794
24.5016	4.24531	3.3372
25.164	13.632	10.0828
25.1697	14.6905	52.2487
4.5665	12.8829	30.4538
13.4257	4.57445	24.4243
15.3692	9.53129	20.5284
25.3828	4.85998	24.4243
17.2118	0.86721	18.2082
12.3441	2.85214	21.4109
34.9175	6.43413	19.9478
35.0348	5.55682	30.8233
24.5959	2.90874	6.05943
43.3217	5.19583	22.1083
8.99542	6.24707	21.9972
15.1969	5.20757	29.932
7.5656	3.16138	14.5328
4.38504	3.93102	32.1134
18.8511	0.490143	39.879
27.6067	12.5314	24.1974
19.563	11.7849	17.2623
18.434	7.54302	24.5018
28.4233	2.19922	15.2154
20.0203	7.50384	31.8885
18.9796	10.0942	18.8833
28.8675	8.49515	25.7207
16.2246	6.04478	12.4897
16.5635	4.19575	30.1987
23.1007	3.46469	24.3132
23.7492	5.21541
50.2996	4.15192
35.2551	9.48301
22.5777	2.70748
21.1168	1.8429
17.4944	1.66091
24.3321	7.45861
10.3481	9.2994
19.853	8.70427
9.17062	9.02209
18.4888	4.23066
17.3888	3.73958
6.62625	18.4294
5.79924	17.9384
25.9646	2.52867
19.0325	2.77576
19.7273	2.73258
4.22067	6.35717
28.2635	4.75535
30.7766	12.9594
19.2054	2.87858
21.1995	4.54418
21.7773	5.69109
38.8633	3.47976
36.2214	6.63196
30.848	7.05009
29.4393	8.41782
7.43354	13.3238
4.7674	3.35646
9.61784	11.4222
24.9602	12.098
23.1705	3.24609
29.7727	3.79889
15.6602	4.14091
37.139	6.40186
4.56999	13.3654
3.62173	17.6676
24.6301	8.96357
16.1018
16.7901
14.3811
18.8562
31.206
13.1104
12.3245
9.88364
22.9315
26.3803
20.345
38.3313
34.6968
38.4657
23.2572
10.6049
15.8991
20.5747
21.1208
12.6134
22.306
13.4107
27.7878
35.3244
18.6424
18.3431
19.935
17.4755
17.9909
