# Supplementary material for: Melanocyte differentiation and mechanosensation are differentially modulated by distinct extracellular matrix proteins
Source: EMBO Rep. 2025 Sep 19;26(21):5270–99. doi: 10.1038/s44319-025-00583-6 (PMC12592508; doi:10.1038/s44319-025-00583-6)
Supplement: Supplementary file 4 — Source data Fig. 3 [file 44319_2025_583_MOESM4_ESM.zip]

Archive with 13 entries (6 files):
- Figure 3/
- Figure 3/3A/
- Figure 3/3A/figure3A.jpg
- Figure 3/3B/
- Figure 3/3B/figure3B.xlsx
- Figure 3/3C/
- Figure 3/3C/figure3C.xlsx
- Figure 3/3D/
- Figure 3/3D/figure3D.xlsx
- Figure 3/3E/
- Figure 3/3E/figure3E.xlsx
- Figure 3/3F/
- Figure 3/3F/figure3F.xlsx
