# Supplementary material for: Melanocyte differentiation and mechanosensation are differentially modulated by distinct extracellular matrix proteins
Source: EMBO Rep. 2025 Sep 19;26(21):5270–99. doi: 10.1038/s44319-025-00583-6 (PMC12592508; doi:10.1038/s44319-025-00583-6)
Supplement: Supplementary file 4 — Source data Fig. 3 [file 44319_2025_583_MOESM4_ESM.zip › Figure 3/3B/figure3B.xlsx]

## Sheet: fig3B_melanin-assay
fig 3B - melanin production (A.U.)
COL IV						COL I						FN
intracellular melanin			extracellular melanin			intracellular melanin			extracellular melanin			intracellular melanin			extracellular melanin
1:60	1:35	1:10	1:60	1:35	1:10	1:60	1:35	1:10	1:60	1:35	1:10	1:60	1:35	1:10	1:60	1:35	1:10
0.142809	0.153646	0.163244	0.122608	0.120692	0.121724	0.190516	0.244788	0.215442	0.214927	0.277325	0.261918	0.139377	0.10406	0.105817	0.0504227	0.0511985	0.144209
0.0528633	0.0753566	0.16968	0.106037	0.10599	0.122958	0.19048	0.267687	0.252424	0.200115	0.257189	0.23928	0.085539	0.0960599	0.10781	0.0654298	0.0832743	0.154712
0.101556	0.114051	0.125441	0.0876177	0.0942393	0.094746	0.100814	0.0805365	0.0823309	0.163605	0.110765	0.13297	0.10072	0.0809273	0.0949726	0.0963553	0.064934	0.0663456
0.0808247	0.0932593	0.0907216	0.00303917	0.00350674	0.0325626	0.188798	0.229624	0.197768	0.126373	0.151648	0.151648	0.00561552	0.0115876	0.0687075	0.0891094	0.0735506	0.0726853
0.108722	0.124269	0.0915871	0.0863784	0.0942995	0.0951011	0.0835277	0.106352	0.128849	0.115085	0.159345	0.185724	0.0895809	0.136519	0.114124	0.0749354	0.101744	0.0865634
						0.155155	0.139353	0.161649	0.296319	0.279813	0.375642	0.0769759	0.0923711	0.109691	0	0	0.00911751
						0.148034	0.128102	0.135432	0.132335	0.113177	0.13589	0.0851222	0.0886918	0.0900403	0.0919713	0.109387	0.141461
descriptive statistics											stastical test
	COL IV			COL I			FN				Pass normality test? YES (Shapiro-Wilk test)
	1:60	1:35	1:10	1:60	1:35	1:10	1:60	1:35	1:10		Welch ANOVA tests
N exp	5	5	5	7	7	7	7	7	7		Dunnett's T3 multiple comparisons test
Mean	0.1785	0.1959	0.2216	0.3294	0.3637	0.3796	0.1502	0.1563	0.1952			comparison between			Significant?	P Value
SD	0.06573	0.06492	0.07062	0.08978	0.1346	0.1231	0.04679	0.05516	0.05592		COL IV	COL IV 1:60 vs. COL IV 1:35			ns	0.9634
SEM	0.0294	0.02903	0.03158	0.03393	0.05089	0.04651	0.01768	0.02085	0.02114			COL IV 1:60 vs. COL IV 1:10			ns	0.6945
												COL IV 1:35 vs. COL IV 1:10			ns	0.9057
											COL I	COL I 1:60 vs. COL I 1:35			ns	0.9214
												COL I 1:60 vs. COL I 1:10			ns	0.7689
												COL I 1:35 vs. COL I 1:10			ns	0.9936
											FN	FN 1:60 vs. FN 1:35			ns	0.994
												FN 1:60 vs. FN 1:10			ns	0.3219
												FN 1:35 vs. FN 1:10			ns	0.4965
											1:60	COL I 1:60 vs. FN 1:60			**	0.0033
												COL I 1:60 vs. COL IV 1:60			*	0.0206
												FN 1:60 vs. COL IV 1:60			ns	0.7957
											1:35	COL I 1:35 vs. FN 1:35			*	0.0154
												COL I 1:35 vs. COL IV 1:35			ns	0.0517
												FN 1:35 vs. COL IV 1:35			ns	0.6287
											1:10	COL I 1:10 vs. FN 1:10			*	0.0193
												COL I 1:10 vs. COL IV 1:10			ns	0.0515
												FN 1:10 vs. COL IV 1:10			ns	0.8636
