# Supplementary material for: Melanocyte differentiation and mechanosensation are differentially modulated by distinct extracellular matrix proteins
Source: EMBO Rep. 2025 Sep 19;26(21):5270–99. doi: 10.1038/s44319-025-00583-6 (PMC12592508; doi:10.1038/s44319-025-00583-6)
Supplement: Supplementary file 4 — Source data Fig. 3 [file 44319_2025_583_MOESM4_ESM.zip › Figure 3/3C/figure3C.xlsx]

## Sheet: fig3C_TYR expression
fig 3C - Tyrosinase expression
COL IV			COL I			FN				descriptive statistics
1:60	1:35	1:10	1:60	1:35	1:10	1:60	1:35	1:10			COL IV			COL I			FN
0.092318	0.113654	0.126482	0.190996		0.203791	0.0857404	0.0923745	0.0946439			1:60	1:35	1:10	1:60	1:35	1:10	1:60	1:35	1:10
0.0830064	0.102276	0.0920356	0.168077	0.158614	0.173367	0.0726222	0.0673169	0.0826852		N exp	5	5	5	5	4	5	5	5	5
0.0968408	0.103959	0.118238	0.13428	0.183143	0.142377	0.0653689	0.0686816	0.0871119		Mean	0.09176	0.1017	0.1059	0.1579	0.1691	0.1611	0.07816	0.07589	0.09226
0.0917283	0.0867898	0.077473	0.16978	0.171722	0.149419	0.0865838	0.0746328	0.0918706		SD	0.005307	0.009627	0.02039	0.02684	0.01087	0.02762	0.009056	0.009989	0.008451
0.0949079	0.101892	0.11522	0.126547	0.162744	0.136776	0.0804767	0.0764612	0.104975
										stastical test
										Pass normality test? YES (Shapiro-Wilk test)
										Welch ANOVA tests
										Dunnett's T3 multiple comparisons test
											comparison between			Significant?	P Value
										1:60	COL 4 vs. COL 1			*	0.0144
											COL 4 vs. FN			ns	0.0722
											COL 1 vs. FN			**	0.004
										1:35	COL 4 vs. COL 1			***	0.0002
											COL 4 vs. FN			**	0.0089
											COL 1 vs. FN			****	<0,0001
										1:10	COL 4 vs. COL 1			*	0.0241
											COL 4 vs. FN			ns	0.4891
											COL 1 vs. FN			**	0.0083
										COL IV	1:60 COL 4 vs. 1:35 COL 4			ns	0.221
											1:60 COL 4 vs. 1:10 COL 4			ns	0.4313
											1:35 COL 4 vs. 1:10 COL 4			ns	0.9644
										COL I	1:60 COL 1 vs. 1:35 COL 1			ns	0.7861
											1:60 COL1 vs. 1:10 COL1			ns	0.9965
											1:35 COL 1 vs. 1:10 COL 1			ns	0.9095
										FN	1:60 FN vs. 1:35 FN			ns	0.9733
											1:60 FN vs. 1:10 FN			ns	0.0926
											1:35 FN vs. 1:10 FN			ns	0.0636
