# Supplementary material for: Melanocyte differentiation and mechanosensation are differentially modulated by distinct extracellular matrix proteins
Source: EMBO Rep. 2025 Sep 19;26(21):5270–99. doi: 10.1038/s44319-025-00583-6 (PMC12592508; doi:10.1038/s44319-025-00583-6)
Supplement: Supplementary file 4 — Source data Fig. 3 [file 44319_2025_583_MOESM4_ESM.zip › Figure 3/3D/figure3D.xlsx]

## Sheet: fig3D_cell proliferation
fig 3D - cell proliferation (BrdU assay)
% of BrdU positive cells										descriptive statistics
COL IV			COL I			FN					COL IV			COL I			FN
1:60	1:35	1:10	1:60	1:35	1:10	1:60	1:35	1:10			1:60	1:35	1:10	1:60	1:35	1:10	1:60	1:35	1:10
33.4346	27.4272	30.7143		35.8416	28.96	28.4024	23.1844	30		N exp	5	5	5	4	5	4	5	5	5
32.2245	34.6847	36.4963	27.7228	30.9381	45.6	24.7525	23.0769	29.5019		Mean	32.0736	33.4257	32.9323	34.6526	33.8367	42.2404	28.4883	24.8516	27.9273
31.8386	27.6532	30.5357	30.8851	31.401	35.126	19.3939	22.7692	27.2401		SD	2.4996	2.85814	1.85663	3.17603	1.43913	6.63614	3.04371	2.65949	1.36758
23.6181	34.3669	38.2022	40.8998	32.5411		33.3333	20	30.0371
39.2523	42.9967	28.7129	39.1026	38.4615	59.2754	36.5591	35.2273	22.8571		stastical test
										Pass normality test? YES (Shapiro-Wilk test)
										Ordinary two-way ANOVA
										Tukey's multiple comparisons test
											comparison between			Significant?	P Value
										COL IV	1:60 vs. 1:35			ns	0.9984
											1:60 vs. 1:10			ns	>0,9999
											1:35 vs. 1:10			ns	>0,9999
										COL I	1:60 vs. 1:35			ns	>0,9999
											1:60 vs. 1:10			*	0.0296
											1:35 vs. 1:10			**	0.0063
										FN	1:60 vs. 1:35			ns	0.6252
											1:60 vs. 1:10			ns	>0,9999
											1:35 vs. 1:10			ns	0.7993
										1:60	COL I 1:60 vs. FN 1:60			ns	0.0965
											COL I 1:60 vs. COL IV 1:60			ns	0.9351
											FN 1:60 vs. COL IV 1:60			ns	0.6423
										1:35	COL I 1:35 vs. FN 1:35			**	0.0014
											COL I 1:35 vs. COL IV 1:35			ns	>0,9999
											FN 1:35 vs. COL IV 1:35			**	0.0025
										1:10	COL I 1:10 vs. FN 1:10			****	<0,0001
											COL I 1:10 vs. COL IV 1:10			**	0.0019
											FN 1:10 vs. COL IV 1:10			ns	0.2238
