# Supplementary material for: Melanocyte differentiation and mechanosensation are differentially modulated by distinct extracellular matrix proteins
Source: EMBO Rep. 2025 Sep 19;26(21):5270–99. doi: 10.1038/s44319-025-00583-6 (PMC12592508; doi:10.1038/s44319-025-00583-6)
Supplement: Supplementary file 4 — Source data Fig. 3 [file 44319_2025_583_MOESM4_ESM.zip › Figure 3/3E/figure3E.xlsx]

## Sheet: fig3E_cell proliferation
fig 3E - cell proliferation (Ki67 staining)
% of Ki67 positive cells				descriptive statistics
COL IV	COL I	FN			COL IV	COL I	FN
32.3155	36.8564	15.9322		N exp	4	4	4
51.5152	41.5205	18.7302		n cells	1461	1444	1026
27.5773	29.6954	22.0994		Mean	44.31	46.72	31.82
26.4085	43.0678	20.8511		SD	6.306	4.091	8.261
				SEM	3.641	2.362	4.769
				stastical test
				Pass normality test? YES (Shapiro-Wilk test)
				Welch ANOVA tests
				Dunnett's T3 multiple comparisons test
						Significant?	P Value
				COL I vs. FN		ns	0.9366
				COL I vs. COL IV		ns	0.1935
				FN vs. COL IV		*	0.0128
