# Supplementary material for: Melanocyte differentiation and mechanosensation are differentially modulated by distinct extracellular matrix proteins
Source: EMBO Rep. 2025 Sep 19;26(21):5270–99. doi: 10.1038/s44319-025-00583-6 (PMC12592508; doi:10.1038/s44319-025-00583-6)
Supplement: Supplementary file 4 — Source data Fig. 3 [file 44319_2025_583_MOESM4_ESM.zip › Figure 3/3F/figure3F.xlsx]

## Sheet: fig3F_cell division
fig 3F - cell division
% of dividing cells				descriptive statistics
COL IV	COL I	FN			COL IV	COL I	FN
43.5897	50.9091	34.7826		N exp	3	3	3
38.3929	42.735	22.4806		n cells	258	230	243
50.9434	46.5116	38.1818		Mean	44.31	46.72	31.82
				SD	6.306	4.091	8.261
				SEM	3.641	2.362	4.769
				statistical test
				Pass normality test? YES (Shapiro-Wilk test)
				RM one-way ANOVA
				Tukey's multiple comparisons test
						Significant?	P Value
				COL I vs. FN		ns	0.0913
				COL I vs. COL IV		ns	0.7956
				FN vs. COL IV		*	0.0471
