# Supplementary material for: Melanocyte differentiation and mechanosensation are differentially modulated by distinct extracellular matrix proteins
Source: EMBO Rep. 2025 Sep 19;26(21):5270–99. doi: 10.1038/s44319-025-00583-6 (PMC12592508; doi:10.1038/s44319-025-00583-6)
Supplement: Supplementary file 5 — Source data Fig. 4 [file 44319_2025_583_MOESM5_ESM.zip]

Archive with 29 entries (22 files):
- Figure 4/
- Figure 4/4A/
- Figure 4/4A/4A_COLI_1-10_dapi.tif
- Figure 4/4A/4A_COLI_1-10_MITF.tif
- Figure 4/4A/4A_COLI_1-10_td-Tomato.tif
- Figure 4/4A/4A_FN_1-10_dapi.tif
- Figure 4/4A/4A_FN_1-10_MITF.tif
- Figure 4/4A/4A_FN_1-10_td-Tomato.tif
- Figure 4/4A/4A_COLIV_1-10_dapi.tif
- Figure 4/4A/4A_COLIV_1-10_MITF.tif
- Figure 4/4A/4A_COLIV_1-10_td-Tomato.tif
- Figure 4/4E/
- Figure 4/4E/4E_COLI_1-10_YAP.tif
- Figure 4/4E/4E_COLI_1-10_td-Tomato.tif
- Figure 4/4E/4E_COLI_1-10_dapi.tif
- Figure 4/4E/4E_FN_1-10_td-Tomato.tif
- Figure 4/4E/4E_FN_1-10_dapi.tif
- Figure 4/4E/4E_COLIV_1-10_YAP.tif
- Figure 4/4E/4E_COLIV_1-10_td-Tomato.tif
- Figure 4/4E/4E_COLIV_1-10_dapi.tif
- Figure 4/4E/4E_FN_1-10_YAP.tif
- Figure 4/4B/
- Figure 4/4B/figure4B.xlsx
- Figure 4/4C/
- Figure 4/4C/figure4C.xlsx
- Figure 4/4D/
- Figure 4/4D/figure4D.xlsx
- Figure 4/4F/
- Figure 4/4F/figure4F.xlsx
