# Supplementary material for: Melanocyte differentiation and mechanosensation are differentially modulated by distinct extracellular matrix proteins
Source: EMBO Rep. 2025 Sep 19;26(21):5270–99. doi: 10.1038/s44319-025-00583-6 (PMC12592508; doi:10.1038/s44319-025-00583-6)
Supplement: Supplementary file 5 — Source data Fig. 4 [file 44319_2025_583_MOESM5_ESM.zip › Figure 4/4B/figure4B.xlsx]

## Sheet: fig4B_MITF levels
fig 4B - MITF levels
MITF normalized values - cytoplasm										MITF normalized values - nucleus											descriptive statistics
COL IV			COL I			FN				COL IV			COL I			FN						COL IV			COL I			FN
1:60	1:35	1:10	1:60	1:35	1:10	1:60	1:35	1:10		1:60	1:35	1:10	1:60	1:35	1:10	1:60	1:35	1:10				1:60	1:35	1:10	1:60	1:35	1:10	1:60	1:35	1:10
0.787393	1.0084	0.7425	0.140499	0.403151	0.377746	0.573854	0.636939	0.81958		0.297295	0.0911915	0.152438	0.177818	0.578686	0.400769	0.279395	0.489627	0.389394			N exp	4	3	4	4	4	5	5	5	4
1.57758	0.990585	0.382618	0.139982	0.219898	0.548877	0.535695	1.41839	0.604306		0.216323	0.173451	0.171237	0.251269	0.488518	0.688445	0.0601357	0.474685	0.0954408			n cells	126	89	124	101	114	135	106	115	113
0.44743	1.43276	0.431968	0.314249	0.241557	0.36379	1.62063	0.613293	0.429507		0.238712	0.14611	0.310759	0.263717	0.261835	0.351339	0.272604	0.173747	0.215555		cytoplasm	Mean	0.7016	0.6462	0.6757	0.4499	0.3563	0.4591	0.7373	0.8089	0.8506
0.413565	0.557157	1.06625	0.467565	0.280027	0.201929	0.466141	0.470442	1.10369		0.0641681	0.0634442	0.319689	0.649106	0.349613	0.198073	0.241554	0.146774	0.201337			SD	0.3389	0.3765	0.2687	0.2411	0.1618	0.2509	0.3263	0.4519	0.3746
0.712696	0.470768	0.519308	0.268777	0.294321	0.18674	0.30034	0.758075	0.830818		0.318324	0.261576	0.156224	0.332491	0.351505	0.183101	0.0619353	0.159769	0.128311			SEM	0.03019	0.03991	0.02413	0.02399	0.01515	0.02159	0.02798	0.0374	0.03524
0.579059	0.764499	0.565758	0.277146	0.238325	0.273943	0.537898	1.09889	0.516345		0.202991	0.401405	0.0965868	0.292995	0.38143	0.24318	0.233226	0.222429	0.16103		nucleus	Mean	0.1721	0.1854	0.1593	0.2453	0.2154	0.317	0.1588	0.1862	0.1701
0.774916	0.886102	0.547921	0.279755	0.154935	0.208328	0.316356	0.787539	0.411087		0.200603	0.271947	0.101336	0.595775	0.280894	0.347822	0.246696	0.138615	0.188065			SD	0.08989	0.08335	0.07319	0.1432	0.1094	0.1943	0.07582	0.0916	0.08375
0.301549	1.39181	0.411954	0.262537	0.193857	0.601502	0.439059	0.611104	0.589212		0.103813	0.349998	0.0370987	0.430992	0.245482	0.692296	0.0825995	0.120388	0.178385			SEM	0.008008	0.008835	0.006573	0.01425	0.01025	0.01672	0.006501	0.007581	0.007879
0.689233	1.50239	0.545937	0.451528	0.446439	0.202477	0.618254	0.493378	0.720502		0.087815	0.347539	0.0416375	0.63023	0.370965	0.366075	0.0895905	0.0822414	0.231992
0.40163	0.326041	0.584625	0.498544	0.225059	0.348078	0.299567	0.741565	0.27295		0.0550887	0.123564	0.266393	0.639409	0.308383	0.402784	0.262382	0.39971	0.0844777		stastical test
0.854033	1.77118	0.97919	0.334864	0.314616	0.334175	0.531332	0.274646	0.160975		0.0809022	0.211723	0.086126	0.557471	0.459258	0.500188	0.228452	0.127587	0.0742681		Pass normality test? NO
0.465972	1.04236	0.555319	0.131449	0.361851	0.495926	0.436581	0.424291	0.751664		0.0587813	0.194356	0.171949	0.246538	0.519413	0.736092	0.0642515	0.26633	0.387505		Kruskal-Wallis
0.959046	1.35277	0.634165	0.132237	0.354852	0.216395	0.373887	0.336003	0.588929		0.107113	0.288524	0.0753252	0.167606	0.445348	0.350235	0.161545	0.133086	0.0742361		Dunn's multiple comparisons test
0.317979	0.944672	0.75263	0.237006	0.347221	0.565194	0.557845	0.683936	1.57036		0.169729	0.353024	0.101984	0.294727	0.161632	0.721357	0.177628	0.130138	0.282198		Nuclear intensity
0.478802	0.709881	0.313989	0.696957	0.282151	0.387186	0.433989	1.46485	0.322073		0.0485061	0.167352	0.0574402	0.557422	0.210061	0.582737	0.212443	0.444256	0.0682714			comparison between			Significant?	P Value
0.393355	0.567974	0.929394	0.320248	0.262359	0.230523	1.38961	0.468847	0.690554		0.0886602	0.158976	0.132361	0.464255	0.143334	0.353612	0.221127	0.0831133	0.417755		COL IV	COL IV 1:60 vs. COL IV 1:35			ns	0.5977
0.918229	0.184594	0.5355	0.310529	0.308995	0.319386	0.627872	0.61552	0.263295		0.190614	0.180662	0.106286	0.46533	0.247868	0.412269	0.102062	0.0935027	0.0931299			COL IV 1:60 vs. COL IV 1:10			ns	>0,9999
0.683828	0.617893	0.459416	0.710741	0.189629	0.340003	0.47851	0.221572	0.911606		0.243156	0.349827	0.104195	0.589575	0.141098	0.442215	0.0560571	0.12923	0.117505			COL IV 1:35 vs. COL IV 1:10			ns	0.1299
1.07326	0.477462	1.22722	0.531743	0.734857	0.310346	0.176728	0.35942	0.512326		0.143229	0.0941805	0.15314	0.182078	0.325609	0.15842	0.131545	0.050533	0.199966		COL I	COL I 1:60 vs. COL I 1:35			ns	0.5303
0.676033	0.685922	0.56449	0.237769	0.511631	0.250391	1.09936	1.31023	0.425585		0.0999925	0.191485	0.300899	0.0447497	0.278209	0.256928	0.244464	0.33232	0.363203			COL I 1:60 vs. COL I 1:10			*	0.0156
0.425758	0.612444	1.22713	1.20576	0.477006	0.268747	0.458044	0.53427	0.469413		0.163265	0.28322	0.289196	0.201294	0.306504	0.234606	0.0512891	0.169379	0.413799			COL I 1:35 vs. COL I 1:10			****	<0,0001
0.38194	0.546635	0.535846	0.367027	0.279841	0.223352	0.810758	0.32301	0.820044		0.09928	0.130302	0.100213	0.0806775	0.146666	0.394308	0.0952011	0.0975293	0.0912437		FN	FN 1:60 vs. FN 1:35			ns	0.1425
0.885626	0.398659	0.885108	0.461443	0.325305	0.528797	0.535392	0.473149	0.316039		0.133612	0.160068	0.197236	0.132711	0.288447	0.487054	0.203414	0.128651	0.0993143			FN 1:60 vs. FN 1:10			ns	>0,9999
0.24312	0.691721	1.19369	0.300246	0.461376	0.384159	0.779314	0.556204	0.190288		0.11051	0.363482	0.10726	0.163242	0.359832	0.288291	0.162153	0.125212	0.0673596			FN 1:35 vs. FN 1:10			ns	0.1758
0.658059	0.803466	0.787219	0.184524	0.375971	0.558676	1.59295	0.468854	0.595741		0.209821	0.140787	0.0729918	0.0562689	0.370797	0.600497	0.283902	0.0762727	0.410309		1:60	COL I 1:60 vs. FN 1:60			***	0.0004
0.571796	0.220237	0.618202	0.532867	0.299223	0.284134	0.377627	0.45876	0.547581		0.120218	0.0839347	0.056242	0.174291	0.238524	0.627819	0.184356	0.309939	0.232837			COL I 1:60 vs. COL IV 1:60			**	0.0012
0.879436	0.35718	0.424286	0.447307	0.209972	0.539244	0.612744	0.421164	1.76874		0.150599	0.157455	0.093722	0.191995	0.169615	0.510021	0.0762634	0.115305	0.119566			FN 1:60 vs. COL IV 1:60			ns	>0,9999
0.734901	0.20151	0.161817	0.545391	0.491643	0.178493	0.554456	0.60789	0.876106		0.3941	0.124018	0.193268	0.186991	0.286011	0.19959	0.100904	0.231226	0.164382		1:35	COL I 1:35 vs. FN 1:35			ns	>0,9999
0.388837	0.410831	0.199182	0.445046	0.597621	0.258762	0.507558	1.4822	0.530608		0.0731009	0.210393	0.0854095	0.0784618	0.230322	0.463861	0.118581	0.232513	0.0752524			COL I 1:35 vs. COL IV 1:35			ns	>0,9999
0.637905	0.307334	0.977855	0.619952	0.323133	0.119274	0.865296	0.379584	1.02485		0.290587	0.18487	0.202121	0.153456	0.14343	0.526778	0.240365	0.275038	0.103332			FN 1:35 vs. COL IV 1:35			ns	>0,9999
0.759037	0.443587	0.809492	0.623588	0.162106	0.183064	0.798214	0.363407	0.880366		0.164389	0.266394	0.160525	0.0465959	0.212454	0.372003	0.0854074	0.255919	0.0899055		1:10	COL I 1:10 vs. FN 1:10			****	<0,0001
0.720798	0.334247	0.668331	0.441018	0.223904	0.303251	0.783869	0.22685	0.640921		0.160434	0.11049	0.117862	0.0566211	0.263231	0.52426	0.291103	0.262365	0.174837			COL I 1:10 vs. COL IV 1:10			****	<0,0001
0.530665	0.296017	0.697277	0.974943	0.137256	0.223914	0.373455	0.32537	1.12016		0.155685	0.10619	0.0724627	0.0996766	0.109893	0.509744	0.232193	0.281691	0.222251			FN 1:10 vs. COL IV 1:10			ns	>0,9999
0.718634	0.515447	0.494484	0.817205	0.172311	0.264161	1.0872	0.3517	0.991424		0.224456	0.297865	0.0602961	0.12527	0.148388	0.606732	0.245208	0.178289	0.222438
1.22796	0.505297	1.44085	0.644375	0.611219	0.128587	0.535966	0.646273	1.18288		0.4468	0.187104	0.189301	0.0771631	0.532272	0.323193	0.197645	0.341912	0.149786		Total MITF intensity
0.929578	0.305123	0.558627	0.521615	0.203979	0.161119	0.337222	0.612283	0.892736		0.0980044	0.105885	0.193078	0.0977849	0.149971	0.475922	0.0601087	0.130646	0.157033			comparison between			Significant?	P Value
0.29225	0.319602	0.779672	0.226749	0.626072	0.193956	0.484537	0.786028	0.686901		0.134102	0.163842	0.249765	0.0951985	0.416552	0.532296	0.174106	0.314947	0.175188		COL IV	COL IV 1:60 vs. COL IV 1:35			ns	0.5921
1.2669	0.321411	1.26352	0.402689	0.429942	0.774156	0.651766	0.338814	0.902927		0.266736	0.188627	0.279782	0.151382	0.161188	0.910089	0.153503	0.176043	0.229051			COL IV 1:60 vs. COL IV 1:10			ns	>0,9999
1.19817	0.333456	1.039	0.346539	0.467423	0.207093	0.634412	0.315887	0.885735		0.221061	0.167238	0.362092	0.243279	0.272169	0.532854	0.180008	0.205155	0.134604			COL IV 1:35 vs. COL IV 1:10			ns	0.9814
1.37096	0.289108	1.0654	0.890516	0.329858	0.291456	0.486513	0.199396	0.75298		0.36746	0.163426	0.14532	0.307791	0.294297	0.658566	0.15083	0.23397	0.111636		COL I	COL I 1:60 vs. COL I 1:35			*	0.0122
0.791005	0.338779	0.846851	0.302614	0.470699	0.44538	1.56512	0.549468	0.781674		0.21891	0.202221	0.14766	0.138009	0.199907	0.765511	0.330953	0.325406	0.184466			COL I 1:60 vs. COL I 1:10			ns	0.1163
1.5886	0.399539	0.805134	0.414719	0.307423	0.276199	0.821196	0.244009	0.631085		0.221505	0.369704	0.26574	0.237148	0.228976	0.408525	0.199889	0.193179	0.182366			COL I 1:35 vs. COL I 1:10			****	<0,0001
0.636672	0.273914	0.568945	0.60421	0.510815	0.38854	0.787525	0.459531	0.664281		0.192948	0.239559	0.234196	0.278249	0.177921	0.841532	0.235048	0.267909	0.192304		FN	FN 1:60 vs. FN 1:35			ns	0.9309
0.279461	0.535836	0.533046	0.408238	0.330132	0.339219	0.40453	0.547	0.815868		0.233574	0.339652	0.187576	0.244513	0.212105	0.810749	0.205384	0.373471	0.210701			FN 1:60 vs. FN 1:10			**	0.0067
1.67247	0.279182	1.39628	1.16378	0.30498	0.154814	0.54711	0.607895	0.640281		0.192652	0.138267	0.284017	0.411745	0.16955	0.287022	0.299377	0.281443	0.149913			FN 1:35 vs. FN 1:10			ns	0.1094
0.707104	0.258514	0.636909	0.595212	0.824444	0.230861	0.517113	0.387531	0.879421		0.257049	0.147582	0.200839	0.169716	0.33691	0.401535	0.229696	0.236094	0.100656		1:60	COL I 1:60 vs. FN 1:60			**	0.002
0.5105	0.405686	0.747534	0.704424	0.221612	0.398542	0.921517	0.383387	1.08073		0.245955	0.0854973	0.203622	0.297868	0.101421	0.674467	0.242209	0.176307	0.109724			COL I 1:60 vs. COL IV 1:60			**	0.0055
1.3299	0.299911	0.588657	0.858425	0.603207	0.75723	0.546377	0.276545	0.967575		0.14859	0.206895	0.105291	0.31711	0.34363	0.948909	0.19108	0.16233	0.269198			FN 1:60 vs. COL IV 1:60			ns	>0,9999
1.62103	0.527143	0.519138	0.433651	0.366574	0.664423	0.588157	1.17133	0.998102		0.242258	0.315346	0.068769	0.153684	0.244857	0.667551	0.238963	0.212761	0.265476		1:35	COL I 1:35 vs. FN 1:35			****	<0,0001
0.490603	0.272464	0.648891	0.845194	0.26198	0.837266	0.698808	0.159802	0.963883		0.0763343	0.227413	0.0948728	0.283427	0.146406	0.205704	0.14074	0.239444	0.0759064			COL I 1:35 vs. COL IV 1:35			****	<0,0001
0.596185	0.237651	1.39096	0.895104	0.332614	1.19466	1.16637	0.276355	0.764777		0.20283	0.12309	0.158544	0.374555	0.1855	0.130124	0.171105	0.216004	0.14764			FN 1:35 vs. COL IV 1:35			ns	>0,9999
0.462843	0.338708	1.09368	0.592608	0.200174	0.397509	0.607017	0.254408	0.746766		0.215845	0.176726	0.142796	0.217786	0.129901	0.0737927	0.113293	0.194072	0.136456		1:10	COL I 1:10 vs. FN 1:10			****	<0,0001
0.625783	0.38987	0.70034	0.221084	0.116155	0.397036	0.738196	0.264428	0.854855		0.343854	0.16332	0.0741757	0.173055	0.0882894	0.0946543	0.159442	0.111853	0.149191			COL I 1:10 vs. COL IV 1:10			ns	>0,9999
0.750373	1.11536	0.740121	0.314155	0.376578	0.406436	1.20851	0.309897	0.612108		0.115405	0.372035	0.284933	0.13583	0.15111	0.0818194	0.144716	0.130175	0.146394			FN 1:10 vs. COL IV 1:10			*	0.0272
0.453754	0.1916	0.881425	0.56283	0.308357	0.55385	0.829373	0.330427	0.715104		0.173067	0.150771	0.288677	0.347205	0.127078	0.111825	0.154783	0.158892	0.194582
0.552975	0.427442	0.604217	0.536078	0.416791	0.57173	0.961341	0.349919	1.28259		0.208047	0.275388	0.176805	0.198641	0.248312	0.0867842	0.145265	0.193954	0.113996
0.382508	0.304557	0.846964	0.270506	0.374066	0.491564	0.672452	0.345108	0.543278		0.165118	0.167639	0.197419	0.133966	0.182211	0.0797198	0.26954	0.25749	0.0781044
0.466001	0.284159	1.31979	0.465861	0.534991	0.715942	0.814662	0.277416	0.863039		0.201022	0.284293	0.162745	0.289132	0.164813	0.183436	0.11994	0.255406	0.0980632
0.607605	0.632147	0.984909	0.233198	0.354531	0.517603	1.58816	0.438821	0.679623		0.248929	0.25081	0.139918	0.204523	0.191695	0.0599584	0.164946	0.230717	0.182317
1.24345	0.481504	0.502238	0.514842	0.853528	1.2903	0.618843	0.777153	0.710279		0.284027	0.133256	0.222142	0.280778	0.333057	0.123533	0.108992	0.0854276	0.248016
0.713618	0.650594	0.57943	0.469429	0.247233	1.03461	0.798515	1.55742	1.13436		0.263284	0.126841	0.149466	0.194402	0.0499505	0.227764	0.0958553	0.107895	0.177729
1.01166	1.18679	0.515247	0.773903	0.270607	0.430722	0.495904	2.10398	1.11866		0.138121	0.16611	0.185882	0.220907	0.114035	0.105947	0.100932	0.158227	0.142529
0.674827	0.93086	1.19582	0.424099	0.452939	1.20774	0.816555	1.93656	0.647919		0.298883	0.0980426	0.313389	0.141239	0.119526	0.154965	0.107833	0.24612	0.13859
0.524948	0.510686	0.425258	0.385887	0.415476	1.07711	0.99803	0.793626	0.790735		0.0461407	0.0862618	0.0705437	0.25465	0.118372	0.130423	0.161624	0.13743	0.103391
0.54944	0.997146	0.636022	0.433702	0.326266	0.557308	0.557139	0.842703	0.74096		0.185471	0.186124	0.184901	0.233329	0.154603	0.0906262	0.146227	0.123999	0.112815
0.509117	0.639818	1.0255	0.286188	0.227158	0.896622	0.586783	0.274191	0.585393		0.192334	0.22003	0.174004	0.144844	0.0812295	0.108727	0.122055	0.0412404	0.0990805
0.586554	0.618641	0.578984	0.635311	0.298334	0.36015	0.713141	1.48961	1.30987		0.116324	0.111077	0.0921289	0.337817	0.0728474	0.0910997	0.0592738	0.315838	0.168634
0.554313	0.905002	0.808174	0.249106	0.349393	0.497006	0.652595	0.54981	1.25682		0.327883	0.0792277	0.0518911	0.152958	0.0962349	0.0921061	0.0826887	0.234728	0.252448
0.377945	1.08607	0.661476	0.260827	0.270621	0.904053	0.632059	0.619779	1.47918		0.104313	0.102796	0.125653	0.174435	0.188422	0.0858802	0.0799215	0.118013	0.278334
0.594453	1.54868	0.284747	0.372021	0.206007	0.478216	0.714623	1.43828	0.834207		0.254318	0.149069	0.0354459	0.182088	0.138414	0.113331	0.155766	0.306485	0.141774
0.941063	1.61447	0.80512	0.234339	0.383453	1.03758	1.31122	0.981728	0.483155		0.202706	0.262488	0.0966534	0.143123	0.224301	0.104593	0.235496	0.109268	0.119313
0.820601	1.1265	0.537475	0.149711	0.271183	0.43285	0.318777	0.739056	1.94842		0.238376	0.166937	0.0759613	0.113878	0.151712	0.239705	0.0958675	0.104582	0.307318
1.67092	1.24384	0.675319	0.652937	0.489299	0.549327	0.557634	0.920984	1.92929		0.142213	0.229388	0.0912103	0.600663	0.130395	0.273629	0.278273	0.351096	0.360488
1.62456	1.26228	0.366979	0.247803	0.500499	0.405069	0.587275	0.684199	0.565927		0.21264	0.211674	0.153831	0.115365	0.12329	0.263242	0.249942	0.13669	0.142944
0.477077	0.990581	0.373014	0.148212	0.360709	0.431381	0.787895	1.68814	1.05416		0.130154	0.111046	0.129277	0.111794	0.116636	0.244479	0.226087	0.250201	0.206295
0.586899	1.03531	0.781572	0.12915	0.495816	0.683204	0.338626	0.440991	0.702487		0.135303	0.100508	0.153324	0.149984	0.152598	0.278975	0.0798248	0.0651635	0.125406
0.302875	0.958677	0.426139	0.320407	0.54117	0.67866	0.685387	1.20578	1.62164		0.0607989	0.203244	0.0887136	0.158447	0.139187	0.295542	0.282024	0.176208	0.158961
0.410089	0.681795	0.742007	0.506748	0.326699	0.257094	1.12076	1.19895	1.38188		0.0791492	0.114623	0.0744881	0.19954	0.100504	0.134479	0.271048	0.129442	0.218598
1.05942	0.443097	0.619447	0.135733	0.311766	0.516003	1.31333	0.817695	1.60898		0.264042	0.123727	0.247096	0.188516	0.113749	0.172809	0.15893	0.211666	0.201322
0.484676	0.421665	1.23812	0.333513	0.394274	0.47367	0.662699	0.914129	1.01818		0.0996664	0.176168	0.197202	0.19706	0.101649	0.34209	0.165202	0.0992861	0.172914
0.775193	0.326908	0.672997	0.374617	0.290427	0.236666	0.68899	0.799628	0.714862		0.137474	0.0879746	0.0939591	0.290263	0.0928131	0.189076	0.24063	0.188952	0.0748984
0.642732	0.621662	1.068	0.288267	0.352237	0.725503	0.491279	0.805025	0.576211		0.0922201	0.132424	0.224738	0.139025	0.153396	0.464337	0.162594	0.0736934	0.147472
0.313864	0.420251	0.434308	1.02863	0.849903	0.915063	0.500126	0.908843	1.25726		0.101764	0.0529536	0.100788	0.320738	0.241761	0.331976	0.0898141	0.102676	0.155863
1.52835	0.640345	0.745105	0.245924	0.553213	0.406652	0.47819	0.973006	1.1351		0.245734	0.0849893	0.113711	0.150202	0.301729	0.295485	0.154301	0.200326	0.160584
0.467838	0.472046	0.654079	0.183911	0.261075	1.09644	0.662634	1.66128	0.976929		0.0548707	0.12258	0.178255	0.159568	0.111111	0.404569	0.214087	0.271059	0.122194
0.451623	0.365173	0.784942	0.92345	0.440417	0.313771	1.42715	0.592923	0.884876		0.0604265	0.174994	0.197146	0.462651	0.22187	0.237366	0.130304	0.0954741	0.162092
0.433976	0.479706	0.373205	0.697549	0.705369	0.506585	0.661452	0.895627	0.552926		0.0842818	0.205212	0.0852398	0.304515	0.320399	0.271905	0.0977608	0.211403	0.0979586
0.961452	0.721133	0.867403	0.297179	0.238685	0.506201	0.60067	0.828543	0.383837		0.109174	0.11337	0.235114	0.202915	0.219588	0.256066	0.0782587	0.116498	0.269586
0.450535	0.72256	0.779555	0.998587	0.170637	0.535034	0.562605	0.619333	0.607017		0.0610766	0.118414	0.145398	0.456137	0.145448	0.219623	0.254686	0.0657353	0.0563496
1.23296		0.698165	0.413259	0.234782	0.282501	0.714513	1.03848	0.606526		0.248527		0.125562	0.180987	0.139219	0.138177	0.0830009	0.191043	0.1369
0.419735		0.403769	0.22223	0.251055	0.387172	0.664667	0.999694	0.920678		0.0515424		0.204603	0.154467	0.165504	0.166431	0.171929	0.159049	0.374815
0.850064		0.444576	0.177647	0.18935	0.480501	0.87942	0.87891	1.45291		0.17129		0.11434	0.159128	0.115677	0.260627	0.175297	0.149322	0.21476
0.659961		0.537606	0.435226	0.593903	0.457524	0.465742	1.82294	0.65899		0.0565584		0.134738	0.274626	0.240356	0.195607	0.119764	0.135178	0.102105
0.318137		0.604899	0.381061	0.141144	0.758967	0.59051	1.6803	0.54417		0.0831998		0.167068	0.200118	0.0886045	0.34862	0.0811372	0.299469	0.0849379
0.41092		0.393204	0.644538	0.703619	1.11929	0.363277	1.09408	0.799033		0.0657471		0.23417	0.349279	0.146391	0.407988	0.150412	0.129369	0.192628
0.725383		0.608479	0.414187	0.514209	0.382368	0.575958	1.67369	0.408869		0.354835		0.182265	0.193317	0.174293	0.17247	0.0675703	0.17913	0.120231
0.6603		1.11254	0.344844	0.182637	0.566027	0.615654	1.15921	0.751659		0.257996		0.254963	0.196606	0.133823	0.165747	0.149284	0.206884	0.275208
0.204735		0.649494	0.325202	0.287835	0.554493	0.583316	0.92409	1.56309		0.104134		0.0546222	0.262281	0.203976	0.260561	0.0772925	0.190965	0.123667
0.300422		0.532986	0.250522	0.326752	0.686763	0.765939	0.917153	0.8174		0.106968		0.141504	0.154803	0.17788	0.287464	0.136556	0.145568	0.0741542
0.397596		0.586365	0.320376	0.200667	0.473583	0.747028	0.741199	1.74124		0.114163		0.178993	0.239504	0.194025	0.322405	0.127751	0.114753	0.131262
0.599287		0.672242	0.639193	0.188669	0.507691	1.55804	1.01575	0.698956		0.317288		0.300989	0.472088	0.142987	0.29924	0.146191	0.129332	0.133763
0.609167		0.707678		0.352361	0.283494	0.804172	1.57037	1.79584		0.167344		0.171694		0.125155	0.176523	0.105009	0.255504	0.186547
0.40666		0.521403		0.196542	0.600001	1.49701	0.492286	1.31547		0.143576		0.194515		0.0963683	0.227549	0.228651	0.169459	0.222125
0.939017		0.561789		0.260897	0.416894	1.58005	0.745728	0.988333		0.126016		0.189949		0.201373	0.189975	0.146684	0.11343	0.0775505
0.377029		0.482855		0.239983	0.213872	0.55264	0.435233	1.05588		0.0675507		0.104405		0.186558	0.176948	0.0641187	0.137709	0.153021
0.620164		0.475789		0.118574	0.195984	0.824255	1.27037	0.759195		0.0742492		0.189468		0.114883	0.18668	0.0953407	0.16402	0.0962507
0.49411		0.304977		0.317023	0.440928		1.11067	1.02744		0.410991		0.122074		0.229948	0.230431		0.2621	0.0958637
0.86861		0.627413		0.367814	0.696468		0.969746	0.667517		0.0632657		0.131308		0.233545	0.335277		0.114842	0.224606
0.603885		0.70106		0.311997	0.217869		0.690459	0.448813		0.399223		0.223683		0.193135	0.1201		0.103978	0.0969021
0.580863		0.505142		0.291681	0.11379		1.81221	0.704874		0.190858		0.141457		0.263408	0.073372		0.34895	0.208804
0.745535		0.431856		0.840679	0.250228		0.900421	0.47294		0.221204		0.13868		0.513461	0.131642		0.119478	0.0433709
0.833515		0.468074		0.201784	0.278585		0.80929	0.654171		0.0987353		0.232989		0.0993939	0.171013		0.147813	0.156736
0.404164		0.573022		0.34961	0.423702		2.05374	1.19991		0.211837		0.183293		0.198989	0.287935		0.30863	0.192352
0.725942		0.951594		0.318394	1.03801		0.658083			0.175846		0.144582		0.266126	0.398049		0.0992658
0.573467		0.436247			0.518697		0.65689			0.219339		0.0814509			0.59113		0.162943
0.30371		0.388468			0.219383					0.0448262		0.176042			0.177528
0.628398		0.661131			0.363047					0.0669882		0.216636			0.182303
0.435482		0.346815			0.38371					0.121149		0.117315			0.242735
1.12877		0.502091			0.298865					0.15236		0.298505			0.176073
0.739617		0.657253			0.375951					0.250849		0.0379156			0.267904
0.79445		0.567895			0.299019					0.216119		0.18304			0.279013
0.429317		0.284628			0.545839					0.0811066		0.122549			0.383064
1.07926		0.492812			0.326787					0.28313		0.285806			0.297284
0.81917		0.299962			0.489924					0.0945674		0.0965559			0.13572
0.543892					0.267239					0.0730793					0.280955
1.34577					0.26888					0.168824					0.169218
					0.391432										0.264227
					0.235143										0.166933
					0.271269										0.239891
					0.526239										0.303583
					0.687404										0.377957
					0.296127										0.206891
					0.130035										0.138668
					0.640635										0.430843
					0.603861										0.326195
