# Supplementary material for: Melanocyte differentiation and mechanosensation are differentially modulated by distinct extracellular matrix proteins
Source: EMBO Rep. 2025 Sep 19;26(21):5270–99. doi: 10.1038/s44319-025-00583-6 (PMC12592508; doi:10.1038/s44319-025-00583-6)
Supplement: Supplementary file 5 — Source data Fig. 4 [file 44319_2025_583_MOESM5_ESM.zip › Figure 4/4C/figure4C.xlsx]

## Sheet: fig4C_% nuclear MITF
fig 4C - MITF nuclear localization
% of nuclear MITF										descriptive statistics
COL IV			COL I			FN					COL IV			COL I			FN
1:60	1:35	1:10	1:60	1:35	1:10	1:60	1:35	1:10			1:60	1:35	1:10	1:60	1:35	1:10	1:60	1:35	1:10
27.4084	8.29325	17.0333	55.8622	58.1732	51.4786	14.6618	10.6051	32.2086		N exp	4	3	4	4	4	5	5	5	4
12.0588	14.9008	30.9173	64.2219	58.9392	55.6399	9.21209	9.94526	13.6393		n cells	137	81	135	130	137	161	155	143	124
34.7904	11.6731	41.8403	45.6285	38.9826	49.1294	12.5894	12.1986	33.4162		Mean	20.11	18.36	19.79	40.39	39.28	44.73	17.17	14.9	16.17
13.4318	9.2541	23.0667	67.7852	49.0219	49.518	14.3724	10.1716	15.4278		SD	9.17	8.121	9.24	11.68	12.89	13.9	7.471	5.907	7.058
30.8747	10.223	4.96441	58.1287	65.4807	49.508	30.3996	11.0139	13.3779		SEM	0.7834	0.9024	0.7952	1.024	1.101	1.095	0.6001	0.494	0.6338
25.9563	35.7176	23.126	55.2983	68.9592	47.0255	11.1466	12.1399	23.7726		Minimum	6.155	6.953	4.964	17.41	16.81	15.37	5.292	5.924	4.966
20.5638	34.4287	14.5826	47.4879	60.2676	62.541	26.6218	8.091	31.3884		25% Percentile	11.98	11.53	12.79	31.71	29.73	33.99	11.25	10.8	11.13
25.61	23.4832	52.3607	51.39	52.0142	61.6156	19.4569	8.02024	23.2394		Median	18.39	15.84	18.64	37.92	38.23	41.94	14.89	13.7	14.69
11.3011	37.9787	15.6136	59.6811	38.7211	53.5088	17.8201	12.8637	24.3562		75% Percentile	26.67	23.43	24.68	47.31	46.77	55.23	22.54	17.49	20.49
12.0618	20.094	8.26992	54.8947	55.5258	64.3872	31.189	12.7061	23.6349		Maximum	48.45	37.98	54.73	68.05	73.36	81.54	38.99	31.72	37.69
8.65325	18.7866	7.08633	68.0474	34.5911	53.6429	12.7661	10.8664	31.5707		Range	42.3	31.03	49.77	50.64	56.55	66.17	33.7	25.8	32.73
11.2017	27.4828	31.3028	59.531	63.3395	59.9484	16.0831	7.62514	13.1211
11.718	10.6775	8.08455	62.1448	42.909	59.7468	14.8898	7.51496	34.0165
10.0466	15.7154	23.6441	48.9606	54.4274	61.8102	14.8656	12.0406	11.1942		stastical test
34.8014	17.579	10.6168	58.2598	57.347	46.8328	5.29216	11.912	15.2329		Pass normality test? NO
9.19882	27.2039	11.9334	56.1894	61.5453	56.0691	10.2684	10.9396	17.49		Kruskal-Wallis
18.3936	19.0772	15.466	50.4737	64.4505	60.0808	12.1427	14.5791	37.693		Dunn's multiple comparisons test
36.1143	21.8689	12.4663	54.6843	66.2193	60.5443	9.43943	27.5666	26.1289						Significant?	P Value
17.1904	36.1496	16.5609	64.9342	73.3589	32.392	21.164	7.73573	11.4181		COL IV	COL IV 1:60 vs. COL IV 1:35			ns	0.5743
26.2309	16.4754	18.487	56.5425	55.8754	56.372	22.5377	13.0842	28.0736			COL IV 1:60 vs. COL IV 1:10			ns	>0,9999
11.774	21.8239	11.0942	64.2471	48.8852	56.5335	7.99413	12.5556	32.1199			COL IV 1:35 vs. COL IV 1:10			ns	0.8231
12.8852	31.6213	34.7703	60.5089	59.0285	33.795	9.48047	7.67838	10.0126		COL I	COL I 1:60 vs. COL I 1:35			ns	>0,9999
27.718	19.2488	19.0721	62.4733	45.3834	50.6442	12.617	30.4806	23.9107			COL I 1:60 vs. COL I 1:10			*	0.0305
20.6309	28.6572	15.7553	65.224	60.0311	46.6087	11.5899	28.8991	26.1442			COL I 1:35 vs. COL I 1:10			**	0.004
13.109	34.4466	18.223	55.8979	63.9381	63.839	8.88369	31.0339	29.8349		FN	FN 1:60 vs. FN 1:35			ns	0.0601
31.2502	14.9099	8.24479	55.4275	57.81	49.5241	8.56964	15.3349	6.33192			FN 1:60 vs. FN 1:10			ns	>0,9999
24.1762	25.5076	22.6664	44.4381	59.3453	47.9454	31.4459	31.1527	15.7985			FN 1:35 vs. FN 1:10			ns	0.5688
17.3722	11.3646	8.48534	59.1781	58.9396	42.8717	18.6321	16.4645	8.4612		1:60	COL I 1:60 vs. FN 1:60			****	<0,0001
14.6207	15.8395	8.33902	59.976	61.1274	51.8039	5.6127	11.0503	12.4208			COL I 1:60 vs. COL IV 1:60			****	<0,0001
34.9069	14.3061	18.0928	45.3409	55.6546	68.8433	25.8187	25.0749	9.15917			FN 1:60 vs. COL IV 1:60			ns	>0,9999
15.8248	18.0202	54.7334	27.5945	31.764	48.6075	13.7269	22.0761	9.26601		1:35	COL I 1:35 vs. FN 1:35			****	<0,0001
48.4513	22.3361	30.0183	30.5955	42.677	52.7898	32.7448	23.78	11.1684			COL I 1:35 vs. COL IV 1:35			****	<0,0001
31.2967	35.2203	17.1293	38.0974	35.3307	55.113	10.0927	17.407	21.4325			FN 1:35 vs. COL IV 1:35			ns	0.8645
17.8021	23.3682	16.5487	33.8675	44.5116	67.4137	14.3989	16.8339	16.5561		1:10	COL I 1:10 vs. FN 1:10			****	<0,0001
18.2057	24.6467	14.9924	37.5596	42.663	64.1914	34.1325	14.9668	18.3249			COL I 1:10 vs. COL IV 1:10			****	<0,0001
22.683	30.032	18.6624	37.5213	30.7043	81.538	17.0962	16.4579	11.2395			FN 1:10 vs. COL IV 1:10			ns	0.4252
23.8	25.5319	9.41393	24.8438	35.2235	67.0195	30.2449	14.2875	14.9588
26.6784	14.9877	10.8685	41.779	39.1193	63.3538	15.834	31.7197	20.3214
9.53737	19.8415	15.3968	26.4019	34.3878	55.3562	12.6568	28.3711	20.2346
31.4535	6.95269	18.9384	36.6237	46.9973	69.4798	10.8224	15.986	13.1921
17.3924	11.378	13.6495	43.7133	43.8174	69.6678	30.068	23.2704	12.9117
15.576	9.27552	21.7395	27.0225	49.6536	71.5539	12.8289	15.0578	13.1749
21.1375	10.1989	9.66562	25.7622	44.3561	74.7082	38.9874	13.1875	19.0931
21.6761	10.3165	27.08	33.8906	44.684	73.2935	30.171	12.3265	22.4188
12.2371	16.2338	38.3379	36.9829	36.7787	59.808	24.1515	20.2319	22.45
23.2574	13.2916	8.90136	33.4012	27.8186	54.0354	32.8639	24.0715	20.5248
45.5278	10.6943	23.8286	36.1136	30.7418	64.3034	13.7283	23.1915	18.9717
10.3292	15.787	18.4034	37.379	56.7209	72.0126	13.9823	21.3776	10.2702
9.22506	9.21425	26.3752	48.0607	54.0365	69.3212	10.4865	18.3753	9.21699
26.6606	29.5696	26.9414	46.6546	44.4642	63.2188	18.1917	13.9918	21.7661
6.15516	21.6761	6.29933	38.7957	46.2702	53.5961	10.0699	21.4934	21.0099
8.4933	16.3153	15.1281	33.1219	46.5479	57.2245	10.5083	27.5559	7.30017
32.5141	12.2781	26.434	36.3416	42.3707	59.6627	27.5328	13.5599	16.1812
10.0501	9.52885	19.0623	17.4064	39.9523	64.5147	17.2235	19.7229	15.4498
13.0016	14.4505	22.1026	40.8232	27.2677	68.4132	15.1265	9.82225	14.859
13.4643	15.7296	23.6654	37.4303	36.7998	70.5018	32.8046	15.6572	19.3004
25.385	25.5894	17.4547	45.4939	47.1513	64.9615	11.0686	19.2508	8.99958
31.8033	15.2219	8.61196	34.1215	29.8099	63.4942	11.6124	16.7575	21.39
35.4621	8.04972	19.5762	34.2869	42.6876	62.8575	25.6853	16.7988	8.16249
13.3297	7.86828	22.1396	29.5233	25.833	55.6173	24.2623	13.1788	4.96595
27.6103	8.64654	22.986	25.0126	39.1167	50.1174	18.1288	13.9545	12.5695
27.3378	8.7804	7.10034	44.0373	35.7301	41.3222	25.8436	20.3959	10.2032
8.77637	13.9847	8.84663	39.1828	29.0101	53.6298	12.0028	8.33706	21.1519
30.1516	12.9065	33.6743	35.502	31.3965	46.4025	14.8475	12.5252	25.8809
30.1372	15.5704	35.367	50.0118	36.2924	33.6402	24.8153	10.3813	13.5455
29.0624	14.361	30.757	28.4057	40.0465	34.6	29.16	8.73749	11.3011
18.5946	10.0802	20.8132	27.3218	35.8499	28.922	26.0297	18.0425	17.6209
26.9509	8.84891	11.6274	41.2465	35.803	17.5852	16.9028	19.7416	11.5633
12.0129	17.492	25.9107	25.6855	18.6387	28.6062	23.9737	7.54833	11.2662
30.6953	14.3923	28.891	31.3214	39.355	34.1926	21.4078	11.3719	13.2137
8.07944	21.8281	16.7638	36.3798	43.1851	39.374	15.1728	10.8008	14.4754
25.2372	29.4677	14.3684	31.5311	28.6362	53.989	11.6973	13.9869	11.4057
27.4195	21.2047	12.7932	37.4588	29.1841	37.1946	12.7558	10.8148	16.7265
16.5497	17.5609	13.7278	26.1338	37.3344	44.1867	9.00278	20.1883	15.8368
37.1667	11.1904	6.03339	22.1872	32.7554	36.8291	10.2319	15.6347	14.5263
21.6301	11.7173	15.9635	29.7187	23.5513	40.5739	11.5486	14.236	19.804
29.9631	20.6146	11.0702	26.9758	35.0944	31.6464	9.57704	8.67535	13.6238
17.7226	32.3963	10.7181	26.1663	28.0686	37.8583	27.7969	19.1585	15.7433
22.51	29.9615	12.3829	25.1127	16.8079	36.3473	12.6379	9.15735	20.165
7.84352	13.5853	11.8991	29.5005	29.6471	31.5006	24.6711	9.90372	16.3667
11.5741	14.0806	29.5369	26.8741	20.8791	36.9877	22.6376	6.47897	15.1477
21.4341		25.7375	43.9072	23.1105	15.372	18.9029	6.99438	8.9274
18.7348		16.4001	30.1855	22.1733	59.974	10.9775	11.276	13.6583
16.718		17.2309	38.1529	32.1508	43.8713	12.4391	14.7607	11.1209
16.1781		10.4958	27.0363	26.34	43.2733	30.6665	12.827	14.5173
19.9508		9.12291	33.1212	22.3292	29.7259	20.5058	13.0743	9.48369
17.0561		28.5151	38.296	19.6258	29.5804	26.5118	17.4936	20.378
15.0629		13.7392	46.7244	21.5953	32.472	16.8134	29.9192	11.0297
12.5478		12.2509	35.2905	41.0467	35.6616	20.7652	15.9955	12.3938
24.4844		17.3846	29.2848	40.1874	42.7299	14.2282	17.566	8.08534
14.4738		18.8355	22.2059	36.9065	47.9346	22.5236	10.0154	11.1174
13.8513		13.2405	24.9831	35.8746	34.4592	14.5064	12.3966	8.39638
10.4974		21.4163	39.7557	21.0418	35.6409	15.7284	27.6001	15.482
11.8009		8.14515	34.9803	19.7647	33.2495	14.0238	16.6515	15.0501
16.2625		20.0742	33.6041	24.4344	39.3892	17.7624	12.908	8.55867
10.1972		18.5932	34.7146	23.534	36.173	10.6942	12.8742	8.49449
11.9381		21.3252	38.0431	20.4579	28.9941	15.7275	12.7503	7.48215
16.7755		15.7195	40.0759	23.526	29.688	13.1271	9.7443	18.4147
10.9367		7.68378	32.8614	26.732	30.3369	28.6138	20.5628	28.9323
16.7709		15.2432	37.9172	20.497	34.3432	12.8333	9.79718	12.8778
7.89349		33.6312	43.2028	24.218	25.088	9.40878	19.1135	13.4156
20.7306		20.4574	47.915	30.3374	41.9351	14.9748	8.05798	13.5013
13.7931		20.04	31.7664	22.1461	44.411	10.7176	8.38647	19.4248
20.0545		21.6418	42.9967	35.2923	39.0252	16.9112	6.68578	22.7236
32.8485		37.3254	53.7319	29.8536	26.6211	11.6654	10.1507	26.8007
28.0951		23.0498	33.0889	33.5006	42.0837	13.9373	17.0733	7.33166
33.7147		18.6444	28.2519	31.235	26.9531	20.7897	14.0275	22.0639
26.2568		7.75755	58.1393	47.9164	43.0684	17.219	14.3452	8.31741
22.3079		20.9794	37.141	46.0155	34.9273	7.67383	13.869	7.00998
34.6167		6.3953	43.6565	37.2243	33.5927	11.2458	19.0964	16.0634
21.5507		23.3868	32.5364	39.7312	29.1023	11.2252	12.3273	6.32054
26.0935		30.9268	23.7696	37.9236	32.8463	17.8961	9.59543	9.41022
11.8321		19.5246	37.9178	28.8107	27.3361	15.2256	15.5379	14.4463
15.1943		27.17	46.4563	20.0214	30.0632	23.1204	7.91952	7.2757
10.6924		25.2679	33.3779	38.5658	20.2216	33.29	13.726	12.6578
45.4083		17.7784	30.3888	17.2223	35.1662	29.8539	14.5222	11.2515
6.78907		28.4804	40.5754	25.3148	29.9491	22.2969	6.90348	8.53411
39.7986		28.5853	31.3556	42.2875	31.4756	19.0763	15.1264	5.36784
24.7315		17.3064	30.4565	41.4745	26.7135	29.1524	10.5742	25.1766
22.8814		24.1887	41.0057	35.2494	31.0847	19.4746	9.66795	17.7569
10.5911		21.8771	47.2504	49.1586	22.65	8.79867	15.0429	22.8531
34.389		24.3069	38.6878	43.113	31.9686	10.795	15.1442	8.40016
19.4997		33.2337	34.433	26.2097	29.5069	19.9544	17.1261	19.3285
9.90041		24.235	35.1452	32.9002	40.5038	25.8848	13.6977	13.8158
27.6662		13.1897	31.8215	18.0887	37.0838	24.8662	13.4065
12.8613		15.7333	36.311	43.5617	38.3731	8.19128	5.92362
9.63323		31.1849	44.6449	43.7374	27.4967	15.2243	11.2945
21.7646		24.6804	38.1923	49.2095	31.3041	24.3957	13.9935
11.8926		25.2763	42.7777	42.0403	45.2761	24.4191	25.6079
25.3263		37.2854	42.4814	38.8362	48.7843	11.7151	13.2025
21.3859		5.45417		38.2346	34.323	8.36644	7.39028
15.89		24.3749		47.4533	32.4961	12.8766	24.0354
20.7819		30.0972		32.217	35.5358	11.5268	11.4349
10.3495		36.7069		37.9178	39.2024	31.1622	19.0927
8.29786		24.3509		33.0017	34.473	10.4075	10.5885
11.8448				36.2722	38.0369	20.551	13.0882
11.1465				45.5289	40.4609	8.20722	7.14446
					27.7181	16.6203	16.1464
					53.2633	20.4548	11.7147
					44.7274	12.0803	15.4438
					33.4287	29.2807	13.0644
					38.748	10.5	13.107
					37.0728	19.5158	19.8752
					41.6094	11.7002
					48.2694	15.1309
					41.2383	14.6038
					47.6362	12.8481
					21.6929	8.57814
					51.2511	11.5499
					38.6256	7.26892
					40.2995	13.2501
					41.5177	8.49489
					46.9307	10.3961
					36.5841	10.3677
					35.4769	7.29558
					41.1299
					51.6064
					29.0547
					40.2102
					19.3509
					35.0727
