# Supplementary material for: Melanocyte differentiation and mechanosensation are differentially modulated by distinct extracellular matrix proteins
Source: EMBO Rep. 2025 Sep 19;26(21):5270–99. doi: 10.1038/s44319-025-00583-6 (PMC12592508; doi:10.1038/s44319-025-00583-6)
Supplement: Supplementary file 5 — Source data Fig. 4 [file 44319_2025_583_MOESM5_ESM.zip › Figure 4/4D/figure4D.xlsx]

## Sheet: fig4D_melanin-assay_siMITF
fig 4D - melanin production following MITF depletion
intracellular melanin					descriptive statistics
COL I		FN				COL I		FN
siCtl	siMITF	siCtl	siMITF			siCtl	siMITF	siCtl	siMITF
0.34245	0.23696	0.215756	0.204833		N exp	3	3	3	3
0.344397	0.23958	0.245294	0.170729		Mean	0.3333	0.2281	0.2339	0.2046
0.313174	0.225236	0.223259	0.23833		SD	0.01749	0.01535	0.007638	0.0338
					statistical test
					Pass normality test? YES (Shapiro-Wilk test)
					Welch ANOVA tests
					Dunnett's T3 multiple comparisons test
					comparison between			Significant?	P Value
					COL1 - siCTL vs. FN - siCTL			**	0.0062
					COL1 - siCTL vs. COL1 - siMITF			*	0.0108
					COL1 - siCTL vs. FN - siMITF			*	0.0368
					FN - siCTL vs. COL1 - siMITF			ns	0.9827
					FN - siCTL vs. FN - siMITF			ns	0.8274
					COL1 - siMITF vs. FN - siMITF			ns	0.671
