# Supplementary material for: Melanocyte differentiation and mechanosensation are differentially modulated by distinct extracellular matrix proteins
Source: EMBO Rep. 2025 Sep 19;26(21):5270–99. doi: 10.1038/s44319-025-00583-6 (PMC12592508; doi:10.1038/s44319-025-00583-6)
Supplement: Supplementary file 5 — Source data Fig. 4 [file 44319_2025_583_MOESM5_ESM.zip › Figure 4/4F/figure4F.xlsx]

## Sheet: fig4F_YAP
fig 4F - YAP nuclear localization
YAP normalized values										descriptive statistics
COL IV			COL I			FN					COL IV			COL I			FN
1:60	1:35	1:10	1:60	1:35	1:10	1:60	1:35	1:10			1:60	1:35	1:10	1:60	1:35	1:10	1:60	1:35	1:10
0.382904	0.982611	0.655381	0.346564	1.09811	0.686491	0.245404	0.572894	0.374394		N exp	3	3	3	3	3	3	3	3	3
0.391077	0.736501	0.880319	0.637081	0.575989	0.496307	0.558958	0.568263	0.434223		n cells	82	78	91	91	83	92	71	86	73
0.53722	0.35462	0.507756	1.11959	0.238173	0.546757	0.268145	0.763541	0.442392		Mean	0.5423	0.6992	0.6433	0.6432	0.7406	0.6014	0.4559	0.5928	0.6631
0.400025	0.335722	0.271441	1.11959	0.684476	0.626461	0.291272	0.379354	0.318864		SD	0.2521	0.3472	0.3528	0.3424	0.3623	0.2587	0.2884	0.2818	0.3257
0.486239	0.554893	1.20724	0.414724	0.739697	0.76273	0.249345	0.403022	0.303385		SEM	0.02784	0.03932	0.03698	0.03589	0.03977	0.02698	0.03423	0.03038	0.03812
0.84408	0.808339	0.690532	0.860471	0.34079	0.928012	0.137284	0.408531	0.972662		Minimum	0.1667	0.1983	0.1992	0.1532	0.1454	0.2045	0.05028	0.1372	0.1402
1.29249	0.3343	0.63531	0.227759	0.555103	0.957719	0.351141	0.814872	0.516497		25% Percentile	0.3803	0.426	0.3843	0.4171	0.4401	0.4173	0.2454	0.4014	0.4313
0.423367	0.777007	0.441301	0.226188	0.387779	0.528559	0.279647	0.168922	0.259112		Median	0.4783	0.6247	0.5114	0.6154	0.6862	0.5318	0.4376	0.5621	0.6251
0.272651	0.951056	0.681172	0.264612	0.678838	0.741501	0.58211	0.700231	0.937867		75% Percentile	0.6758	0.9298	0.8007	0.8057	0.991	0.7518	0.6727	0.7665	0.8444
0.445598	0.494043	1.07727	0.513735	1.36564	0.22192	0.182807	1.30584	1.66057		Maximum	1.338	1.727	1.561	1.669	1.65	1.273	1.151	1.555	1.699
0.881355	1.11362	1.17078	0.92687	0.84969	0.439725	0.108083	0.648324	0.260868		Range	1.171	1.529	1.362	1.516	1.505	1.068	1.101	1.418	1.559
0.465382	0.32131	1.34333	0.344717	0.836245	0.386589	0.502229	0.50616	0.476118
0.950957	1.31471	0.455123	0.693558	0.816627	0.673661	0.126968	0.523353	0.806221		stastical test
0.625555	0.671333	0.977598	0.505898	0.41027	0.423002	0.086883	0.619122	0.887555		Pass normality test? NO
0.562329	0.941154	0.543862	1.31872	1.36093	0.521656	0.295923	0.80523	0.569847		Kruskal-Wallis
0.16667	0.705081	0.364678	1.11397	0.468167	1.24909	0.100435	0.523343	0.478639		Dunn's multiple comparisons test
0.342252	0.24236	0.797262	0.520768	0.419803	0.457555	0.062202	0.157362	0.571038			comparison between			Significant?	P Value
0.735895	0.361995	0.800666	0.311091	0.414893	0.416778	0.050284	0.385432	0.542638		COL IV	COL IV 1:60 vs. COL IV 1:35			*	0.0147
0.525492	0.468471	1.23927	0.269285	0.840338	0.535095	0.057919	0.473038	0.483092			COL IV 1:60 vs. COL IV 1:10			ns	0.3972
0.50652	0.458722	0.495396	0.286639	0.765302	0.644231	0.10407	0.822672	0.973537			COL IV 1:35 vs. COL IV 1:10			ns	0.4846
0.778318	0.629433	0.433796	0.172168	0.990996	0.421453	0.092263	1.03433	0.80207		COL I	COL I 1:60 vs. COL I 1:35			ns	0.1505
0.389225	0.198256	0.403137	0.207662	1.65013	0.337581	0.088495	1.03395	0.854813			COL I 1:60 vs. COL I 1:10			ns	>0,9999
0.722557	0.619954	0.567384	0.153236	1.33386	0.741049	0.096762	0.442137	0.800019			COL I 1:35 vs. COL I 1:10			*	0.0485
0.827292	0.592354	0.400906	0.231607	0.54058	0.457695	0.175239	0.600222	0.627762		FN	FN 1:60 vs. FN 1:35			*	0.0112
0.472317	0.294564	0.917859	0.686917	0.547551	0.612343	0.439772	0.283481	0.734803			FN 1:60 vs. FN 1:10			***	0.0004
0.460738	0.499044	0.368295	0.358352	0.99395	0.957687	0.228056	0.324734	0.442248			FN 1:35 vs. FN 1:10			ns	0.8248
0.555729	1.29995	0.393131	0.380368	0.445621	0.515356	0.669239	0.623668	0.579738		1:60	COL I 1:60 vs. FN 1:60			*	0.0198
0.554705	1.29859	1.56087	0.663022	0.584779	0.421715	0.695764	0.926568	0.424133			COL I 1:60 vs. COL IV 1:60			ns	>0,9999
0.372393	0.444249	0.48289	0.437286	0.357816	0.437097	0.384812	0.600286	0.625141			FN 1:60 vs. COL IV 1:60			ns	>0,9999
0.570724	0.851206	0.445882	0.777454	0.6884	0.65792	0.444119	0.536725	0.747134		1:35	COL I 1:35 vs. FN 1:35			ns	0.6123
0.534511	0.428705	0.701018	0.443662	1.04119	0.985887	1.00147	0.451232	0.276542			COL I 1:35 vs. COL IV 1:35			ns	>0,9999
0.188839	0.521959	0.497404	0.612389	1.34346	0.495692	0.593167	0.476783	0.995772			FN 1:35 vs. COL IV 1:35			ns	>0,9999
0.338605	0.77154	0.414807	1.41246	0.755373	1.04989	0.661481	0.727314	0.894853		1:10	COL I 1:10 vs. FN 1:10			ns	>0,9999
0.636968	1.26085	1.4695	1.6688	0.404341	0.402788	0.407273	0.640121	0.384444			COL I 1:10 vs. COL IV 1:10			ns	>0,9999
0.559661	0.925968	0.438996	0.625113	0.853022	0.612783	0.843398	0.761503	0.27136			FN 1:10 vs. COL IV 1:10			ns	>0,9999
0.551856	0.696609	0.510577	1.51202	0.737808	0.511528	0.672747	0.424678	0.734906
0.343442	0.552828	0.370707	0.197561	0.272481	0.344488	1.00114	0.365734	0.97597
1.11856	0.494427	0.311935	0.260787	1.07833	1.18803	0.62241	0.671498	0.477777
0.668781	1.72684	0.546162	1.33593	1.41467	0.603498	1.03595	0.483904	0.775626
0.269281	1.0841	1.04642	1.12527	0.942381	0.260407	0.829102	0.765828	0.574951
0.46108	1.65879	0.373119	0.455969	0.71114	0.411243	0.869525	0.703747	0.655168
0.489209	1.39466	0.359715	0.627961	0.682927	0.204475	0.815977	0.611017	0.7003
1.10058	0.672145	0.506593	0.41706	0.844677	0.452887	0.614242	0.300419	0.680315
0.305503	0.323689	1.26281	0.426773	1.01617	0.270992	0.437566	0.185479	0.650153
0.767923	0.306639	0.313737	0.296285	1.42182	0.566808	0.319833	0.888323	0.707442
0.804033	0.252122	0.379425	0.432851	1.41855	0.299685	0.823528	0.769722	0.25406
0.453211	0.715495	0.299072	0.918779	0.394955	0.657524	0.738589	0.324603	0.969699
0.434009	0.473358	1.10357	0.701727	0.384075	0.330158	0.46841	0.448114	0.550253
1.33772	0.363939	0.390564	0.258969	0.713751	1.15071	0.461116	1.00198	0.665409
0.354024	1.1255	0.659491	0.479624	1.35886	0.323881	0.958898	0.714557	1.12234
0.696915	0.903692	0.645495	0.687149	0.537951	0.632845	0.261432	0.517588	0.194129
0.317931	0.321295	0.409414	0.622201	0.930033	0.443486	0.305377	0.520638	1.15216
0.408579	0.467201	0.940222	0.427376	1.15373	1.05606	0.738948	0.494347	0.330501
0.460582	1.26479	0.561177	0.427021	0.440125	0.945695	0.527865	0.576275	0.514669
0.496743	0.39433	1.33925	0.347555	0.868582	0.375449	0.695276	1.1319	0.725614
0.254279	0.283526	0.482245	0.440668	0.756096	0.504596	0.303768	1.5554	0.74319
0.832056	0.400684	1.45489	0.315775	0.691095	0.320494	0.268506	0.555904	0.725096
0.469499	0.417709	0.290292	0.438523	0.686194	1.27251	0.08383	1.36197	0.452534
0.357293	0.848738	0.576601	0.748231	0.649898	0.70954	0.164554	0.396721	0.834026
0.438052	1.09777	0.649028	0.642698	0.53066	0.484615	0.451156	0.768431	1.02322
0.383992	0.305474	0.392616	0.699842	1.16388	0.330057	0.277592	0.520237	0.902452
0.242767	0.823257	0.284686	0.573091	0.188145	0.424492	0.690268	0.75228	0.401792
0.192562	0.571575	0.704349	0.505282	0.145358	0.861391	0.502359	0.812736	1.40223
0.235289	0.596616	0.79804	0.666953	0.354886	0.341054	1.15125	1.03047	1.69911
0.32713	0.947732	1.41311	0.926494	1.19492	0.359203	0.437808	0.270959	0.140178
0.554291	0.817228	0.246948	0.460425	0.374128	0.29699	0.868192	0.286231	0.322599
0.634253	0.847654	0.511443	0.436658	0.65738	0.418907	0.370516	0.367764	0.47868
0.170588	0.549548	0.82673	0.509479	0.742268	0.907329	0.913807	0.251435	0.428446
0.476806	0.277453	0.258212	0.45876	1.57288	0.272962	0.323295	0.145473	0.300901
0.700819	1.21416	0.758298	0.663407	1.05813	0.47696	0.589917	0.97475	0.553884
0.302225	0.556209	1.32052	0.438447	0.533165	0.677704	0.309294	0.538136	1.32336
0.411943	0.943367	0.460534	1.54878	0.832971	0.45569		0.586581	1.19446
0.265376	0.717567	1.542	0.636243	0.33556	0.385151		0.61401	0.337846
0.421433	1.09322	0.384348	1.17853	0.526398	1.09921		0.48418
1.13136	0.587967	0.213143	0.636779	0.469836	0.755277		0.137162
0.652204	0.528351	0.322021	0.776839	0.44485	0.958056		0.173348
0.479822	0.675574	0.50442	0.805701	1.37441	0.693714		0.252352
1.01398	0.680518	0.371161	1.05577	0.419477	0.935418		0.831784
0.423049		0.440118	0.623766	0.378621	0.207976		0.831784
0.732395		1.11707	0.921799	0.309186	0.81687		0.802364
0.82044		0.54602	0.376514	0.505656	0.488025		0.230085
0.500491		0.84412	0.615371	0.208445	0.680366		0.800718
		0.644369	0.918801	0.660393	0.730292		0.174582
		0.626202	0.540981		0.46587		0.481626
		0.556884	0.867078		0.26884		0.503094
		0.315358	0.85209		0.617343		0.571838
		0.267825	0.689124		0.772015
		0.346532	0.69983		0.655815
		0.2197	1.47758		0.774792
		0.19919	0.756801		0.866469
		0.586779	0.81348		1.04859
					0.610233
