# Supplementary material for: Melanocyte differentiation and mechanosensation are differentially modulated by distinct extracellular matrix proteins
Source: EMBO Rep. 2025 Sep 19;26(21):5270–99. doi: 10.1038/s44319-025-00583-6 (PMC12592508; doi:10.1038/s44319-025-00583-6)
Supplement: Supplementary file 6 — Source data Fig. 5 [file 44319_2025_583_MOESM6_ESM.zip]

Archive with 48 entries (32 files):
- Figure 6/
- Figure 6/6G/
- Figure 6/6G/6G_COLI_1-10_DMSO_MITF.tif
- Figure 6/6G/6G_COLI_1-10_MEKi_MITF.tif
- Figure 6/6G/6G_COLIV_1-10_DMSO_MITF.tif
- Figure 6/6G/6G_COLIV_1-10_MEKi_MITF.tif
- Figure 6/6G/6G_FN_1-10_DMSO_MITF.tif
- Figure 6/6G/6G_FN_1-10_MEKi_MITF.tif
- Figure 6/6J/
- Figure 6/6J/6J_COLI_1-10_DMSO_MITF.tif
- Figure 6/6J/6J_COLI_1-10_ERKi_MITF.tif
- Figure 6/6J/6J_COLIV_1-10_DMSO_MITF.tif
- Figure 6/6J/6J_COLIV_1-10_ERKi_MITF.tif
- Figure 6/6J/6J_FN_1-10_DMSO_MITF.tif
- Figure 6/6J/6J_FN_1-10_ERKi_MITF.tif
- Figure 6/6E/
- Figure 6/6E/WB_ERK2.tif
- Figure 6/6E/WB_pERK1-2.tif
- Figure 6/6E/Figure6E.xlsx
- Figure 6/6M/
- Figure 6/6M/6M_COLIV_1-10_DMSO_pERK1-2.tif
- Figure 6/6M/6M_COLI_1-10_DMSO_pERK1-2.tif
- Figure 6/6M/6M_FN_1-10_DMSO_pERK1-2.tif
- Figure 6/6M/6M_COLIV_1-10_FAKi_pERK1-2.tif
- Figure 6/6M/6M_FN_1-10_FAKi_pERK1-2.tif
- Figure 6/6M/6M_COLI_1-10_FAKi_pERK1-2.tif
- Figure 6/6F/
- Figure 6/6F/Figure6F.xlsx
- Figure 6/6H/
- Figure 6/6H/Figure6H.xlsx
- Figure 6/6I/
- Figure 6/6I/Figure6I.xlsx
- Figure 6/6K/
- Figure 6/6K/Figure6K.xlsx
- Figure 6/6L/
- Figure 6/6L/Figure6L.xlsx
- Figure 6/6N/
- Figure 6/6N/Figure6N.xlsx
- Figure 6/6O/
- Figure 6/6O/Figure6O.xlsx
- Figure 6/6A/
- Figure 6/6A/figure6A.xlsx
- Figure 6/6B/
- Figure 6/6B/figure6B.xlsx
- Figure 6/6C/
- Figure 6/6C/figure6C.xlsx
- Figure 6/6D/
- Figure 6/6D/figure6D.xlsx
