# Supplementary material for: Melanocyte differentiation and mechanosensation are differentially modulated by distinct extracellular matrix proteins
Source: EMBO Rep. 2025 Sep 19;26(21):5270–99. doi: 10.1038/s44319-025-00583-6 (PMC12592508; doi:10.1038/s44319-025-00583-6)
Supplement: Supplementary file 6 — Source data Fig. 5 [file 44319_2025_583_MOESM6_ESM.zip › Figure 6/6E/Figure6E.xlsx]

## Sheet: fig6E_pERK
fig 6E - pERK levels
pERK normalized values										descriptive statistics
COL IV			COL I			FN					COL IV			COL I			FN
1:60	1:35	1:10	1:60	1:35	1:10	1:60	1:35	1:10			1:60	1:35	1:10	1:60	1:35	1:10	1:60	1:35	1:10
			0.00941547	0.00725368	0.00935929	0.0902333	0.160851	0.234442		N exp	4	4	4	5	5	5	5	5	5
0.0215135	0.036255	0.0281513	0.0899191	0.0407164	0.0393406	0.154296	0.159664	0.430143		Mean	0.0697	0.06543	0.1008	0.05055	0.05032	0.03889	0.1379	0.1863	0.2496
0.0497649	0.0363421	0.0937854	0.0265012	0.0461026	0.037518	0.171836	0.260424	0.277726		SD	0.04109	0.03388	0.05607	0.03239	0.03279	0.02078	0.03064	0.0443	0.1149
0.107306	0.0895736	0.162246	0.0680832	0.0977294	0.0401438	0.142059	0.155849	0.13701
0.100215	0.0995294	0.118953	0.0588259	0.0597737	0.0680633	0.131208	0.194788	0.168644		stastical test
										Pass normality test? YES (Shapiro-Wilk test)
										Welch ANOVA tests
										Dunnett's T3 multiple comparisons test
											comparison between			Significant?	P Value
										COL IV	1:60 vs. 1:35			ns	0.9977
											1:60 vs. 1:10			ns	0.758
											1:35 vs. 1:10			ns	0.654
										COL I	1:60 vs. 1:35			ns	>0,9999
											1:60 vs. 1:10			ns	0.8712
											1:35 vs. 1:10			ns	0.88
										1:60	COL I 1:60 vs. FN 1:60			**	0.0066
											COL I 1:60 vs. COL IV 1:60			ns	0.8299
											FN 1:60 vs. COL IV 1:60			ns	0.1007
										1:10	COL I 1:10 vs. FN 1:10			*	0.0393
											COL I 1:10 vs. COL IV 1:10			ns	0.2418
											FN 1:10 vs. COL IV 1:10			ns	0.1137
										Pass normality test? NO
										Kruskal-Wallis
										Dunn's multiple comparisons test
										FN	1:60 vs. 1:35			ns	0.3116
											1:60 vs. 1:10			ns	0.0851
											1:35 vs. 1:10			ns	>0,9999
										1:35	COL I 1:35 vs. FN 1:35			*	0.0195
											COL I 1:35 vs. COL IV 1:35			ns	>0,9999
											FN 1:35 vs. COL IV 1:35			*	0.0485
