# Supplementary material for: Melanocyte differentiation and mechanosensation are differentially modulated by distinct extracellular matrix proteins
Source: EMBO Rep. 2025 Sep 19;26(21):5270–99. doi: 10.1038/s44319-025-00583-6 (PMC12592508; doi:10.1038/s44319-025-00583-6)
Supplement: Supplementary file 6 — Source data Fig. 5 [file 44319_2025_583_MOESM6_ESM.zip › Figure 6/6F/Figure6F.xlsx]

## Sheet: fig6F_TYR expression
fig 6F - Tyrosinase expression following MEK inhibition
COL IV		COL I		FN				descriptive statistics
DMSO	MEKi	DMSO	MEKi	DMSO	MEKi			COL IV		COL I		FN
0.124618	0.192264	0.162085	0.234287	0.10469	0.182055			DMSO	MEKi	DMSO	MEKi	DMSO	MEKi
0.103937	0.199363	0.201447	0.254152	0.10625	0.13485		N exp	3	3	3	3	3	3
0.12019	0.16639	0.225566	0.217891	0.100147	0.169816		Mean	0.1162	0.186	0.1964	0.2354	0.1037	0.1622
							SD	0.01089	0.01735	0.03204	0.01816	0.003171	0.0245
							stastical test
							Pass normality test? YES (Shapiro-Wilk test)
							Multiple t tests
							Dunn's multiple comparisons test
										Significant?	Adjusted P Value
							COL IV vs. COL I		DMSO	*	0.02948
									MEKi	*	0.02948
							COL IV vs. FN		DMSO	ns	0.239076
									MEKi	ns	0.24224
							COL I vs. FN		DMSO	*	0.015087
									MEKi	*	0.015087
							DMSO vs MEKi		COL IV	*	0.012357
									COL I	ns	0.139977
									FN	*	0.029362
