# Supplementary material for: Melanocyte differentiation and mechanosensation are differentially modulated by distinct extracellular matrix proteins
Source: EMBO Rep. 2025 Sep 19;26(21):5270–99. doi: 10.1038/s44319-025-00583-6 (PMC12592508; doi:10.1038/s44319-025-00583-6)
Supplement: Supplementary file 6 — Source data Fig. 5 [file 44319_2025_583_MOESM6_ESM.zip › Figure 6/6H/Figure6H.xlsx]

## Sheet: fig6H_nuclear MITF MEKi
fig 6H - MITF nuclear localization following MEK inhibition
nuclear MITF							descriptive statistics
COL IV		COL I		FN				COL IV		COL I		FN
DMSO	MEKi	DMSO	MEKi	DMSO	MEKi			DMSO	MEKi	DMSO	MEKi	DMSO	MEKi
208409	764257	692923	384070	170674	1.09836e+06		N exp	3	3	3	3	3	3
138735	629815	743278	392046	269314	583956		n cells	75	87	83	86	63	80
381353	795578	1.02916e+06	1.02893e+06	266673	953383		Mean	2.99404	4.73727	4.80857	4.12824	2.347	5.04157
363554	713245	900478	476839	337788	1.18957e+06		SD	1.656	2.68814	2.53877	2.27062	1.43225	2.7861
257809	687608	465822	968706	449689	723150		SEM	0.19122	0.2882	0.27867	0.24485	0.18045	0.3115
294465	766709	252183	835958	193255	478495		Minimum	0.74372	1.24148	1.55216	1.092	0.46891	1.15777
389866	798260	369287	702688	519711	386250		25% Percentile	1.54947	2.39813	3.05737	2.41256	1.28225	2.56296
588187	599029	400959	417398	245447	957759		Median	2.57809	4.20123	3.87857	3.6125	1.90062	4.1922
372913	721087	863246	726510	188305	667121		75% Percentile	3.93021	6.3675	6.63351	4.99515	2.696	6.89667
591957	397728	681573	360297	119712	644003		Maximum	6.41366	12.4893	13.1217	10.2893	6.35344	12.2569
592632	607887	400047	529528	387113	831016		Range	5.66994	11.2478	11.5695	9.19728	5.88453	11.0991
154947	1.16386e+06	633835	562540	635344	831548
599938	864711	1.31216e+06	491418	231749	841239		stastical test
378754	991706	786458	402793	263477	416324		Pass normality test? NO
506184	418867	529805	726585	432876	253242		Kruskal-Wallis
385708	1.22226e+06	491321	480256	267742	532992		Dunn's multiple comparisons test
209928	1.03392e+06	663487	315732	181020	635661		comparison between			Significant?	P Value
318384	570659	627909	370402	158278	720694		COL IV DMSO vs. COL I DMSO			****	<0,0001
107614	773178	808328	497108	109876	531907		COL IV DMSO vs. FN DMSO			ns	0.6551
136131	562109	1.05954e+06	522557	88767	396185		COL I DMSO vs. FN DMSO			****	<0,0001
623249	364219	726264	492138	349828	380418		COL IV DMSO vs. COL IV MEKi			***	0.0001
505601	594464	383092	305073	228101	697182		COL I DMSO vs. COL I MEKi			ns	>0,9999
145024	684765	319438	442473	319949	1.22569e+06		FN DMSO vs. FN MEKi			****	<0,0001
641366	659034	491918	653650	92744.4	660270
424775	221822	865689	767437	582201	664290
120365	314741	714776	689647	546307	403916
178743	607604	221603	324032	159713	521604
184907	587305	1.24868e+06	792965	248439	520620
179893	537136	766722	933752	422169	526000
387875	884981	378833	344327	487989	482281
176454	708335	801602	506738	151512	830293
190845	353565	335106	848743	530716	307209
624443	494670	483423	463328	117864	994149
140196	521438	768128	447243	451549	554810
149869	593849	431735	283465	81148.4	800110
494432	274362	828573	263126	167867	1.01251e+06
211490	1.24893e+06	289144	748041	46891.1	666760
574379	492980	519542	972890	96629.4	415496
486333	308961	234619	664199	128225	933730
457883	342297	250398	831635	269600	495522
352078	371862	498847	715657	219731	507346
565103	393888	386635	362202	141285	628163
160768	893946	663351	307461	229917	810519
157650	511659	382946	155330	379887	579281
145882	909083	485419	173606	217112	348998
595518	508838	355340	350733	190062	891881
103353	446490	171221	140927	182798	954544
289234	420123	319616	258811	195143	174627
315451	656530	346165	250692	89106.8	263753
301230	636750	336844	165392	153017	190839
83745.1	271435	166727	216512	253440	245183
112450	190649	268931	414463	170165	246664
324609	271166	184698	212627	60807.1	273980
158416	185436	332426	250311	187762	358823
425575	469079	433717	433198	191215	213440
292637	570885	335080	137854	89424.9	219274
504072	224618	246712	197254	96801.6	235439
239053	306661	890264	298971	75388	322337
359244	230102	372639	317458	132072	318695
320653	260596	305737	318056	168726	314195
144407	170452	214644	412992	84321.8	727791
294839	221191	491928	314506	110171	227501
148556	134462	563236	146780	171479	201216
74372	479896	310513	481526		115777
221508	312641	270719	139303		422115
192606	124148	180722	381783		157728
104447	269226	357884	168810		233276
252316	207416	269051	246758		177778
121932	475626	275563	182769		318979
96030.4	164794	591082	109200		124178
170865	188191	331614	352901		329960
242587	214296	433475	165036		208129
169899	155044	205250	305383		234416
145594	328184	225342	353539		177238
393021	221622	205920	271276		240156
	275612	363673	153313		414039
	180609	155216	292243		331447
	245920	400298	144657		308472
	204457	326829	224749		253810
	257666	387857	215668		264837
	146259	255015	362670
	239813	352318	397563
	218854	488584	427589
	340122		220588
	428162		178949
	165001		207535
	236895
