# Supplementary material for: Melanocyte differentiation and mechanosensation are differentially modulated by distinct extracellular matrix proteins
Source: EMBO Rep. 2025 Sep 19;26(21):5270–99. doi: 10.1038/s44319-025-00583-6 (PMC12592508; doi:10.1038/s44319-025-00583-6)
Supplement: Supplementary file 6 — Source data Fig. 5 [file 44319_2025_583_MOESM6_ESM.zip › Figure 6/6I/Figure6I.xlsx]

## Sheet: fig6I_melanin assay_MEKi
fig 6I - melanin production following MEKi (A.U.)
COL IV	COL I	FN	COL IV	COL I	FN	COL IV	COL I	FN	COL IV	COL I	FN
intracellular melanin DMSO			extracellular melanin DMSO			intracellular melanin MEKi			extracellular melanin MEKi
0.076789	0.117011	0.064975	0.0851492	0.106268	0.0817923	0.155771	0.127981	0.103058	0.0922652	0.144399	0.101563
0.072853	0.11924	0.044521	0.0901317	0.202854	0	0.20925	0.152293	0.142468	0.157951	0.109938	0.107805
0.079197	0.0970855	0.049351	0.0693876	0.0719576	0.0567284	0.158543	0.201178	0.248206	0.16354	0.257677	0.234376
descriptive statistics
	COL IV		COL I		FN
	DMSO	MEKi	DMSO	MEKi	DMSO	MEKi
N exp	3	3	3	3	3	3
Mean	0.1582	0.3522	0.2711	0.3278	0.04884	0.3277
SD	0.008314	0.02605	0.08836	0.1135	0.04957	0.1341
stastical test
Pass normality test? YES (Shapiro-Wilk test)
Multiple t tests
Dunn's multiple comparisons test
			Significant?	P Value
COL IV DMSO vs. COL I DMSO			ns	0.092307
COL IV DMSO vs. FN DMSO			*	0.019629
COL I DMSO vs. FN DMSO			*	0.019109
COL IV DMSO vs. COL IV MEKi			***	0.000252
COL I DMSO vs. COL I MEKi			ns	0.532253
FN DMSO vs. FN MEKi			*	0.027828
