# Supplementary material for: Melanocyte differentiation and mechanosensation are differentially modulated by distinct extracellular matrix proteins
Source: EMBO Rep. 2025 Sep 19;26(21):5270–99. doi: 10.1038/s44319-025-00583-6 (PMC12592508; doi:10.1038/s44319-025-00583-6)
Supplement: Supplementary file 6 — Source data Fig. 5 [file 44319_2025_583_MOESM6_ESM.zip › Figure 6/6K/Figure6K.xlsx]

## Sheet: fig6K_nuclear MITF ERKi
fig 6K - MITF nuclear localization following ERK inhibition
nuclear MITF							descriptive statistics
COL IV		COL I		FN				COL IV		COL I		FN
DMSO	ERKi	DMSO	ERKi	DMSO	ERKi			DMSO	ERKi	DMSO	ERKi	DMSO	ERKi
575119	452700	587125	436202	424150	492114		N exp	3	3	3	3	3	3
335945	711710	390575	1.33283e+06	94297.6	725063		n cells	94	89	97	97	97	92
535505	614925	421762	1.07118e+06	323387	481507		Mean	3.1148	5.3699	4.4835	6.2824	3.01119	4.85466
111191	374565	289444	1.20395e+06	214248	298002		SD	1.73341	3.02697	2.1617	3.60689	1.5851	2.23513
289629	417876	484494	807388	597791	308502		SEM	0.17879	0.32086	0.21949	0.36622	0.16094	0.23303
407799	347647	191719	430784	275653	298366		Minimum	0.75315	1.31929	0.88298	1.55145	0.93948	1.24764
141345	326459	458224	578662	402829	551659		25% Percentile	1.63225	2.81743	2.85909	3.6587	1.78728	3.16784
286182	456534	240089	401835	187065	505083		Median	2.82252	4.56534	4.30881	5.09271	2.58744	4.4764
361621	592148	410124	676262	689051	636370		75% Percentile	4.26161	7.52305	5.66406	7.9799	4.04162	5.91185
383006	270833	348861	720544	211040	647161		Maximum	9.09394	13.5187	11.2982	15.8269	7.84094	11.485
161020	273466	929154	788593	234670	385186		Range	8.34079	12.1994	10.4153	14.2754	6.90146	10.2373
133677	475892	284382	725016	393405	273479
565577	312552	487923	1.27447e+06	106495	597354
398696	222290	180019	1.58269e+06	186569	308441		stastical test
407049	775465	1.12982e+06	1.37243e+06	191195	241082		Pass normality test? NO
810083	882340	148918	394329	191054	520254		Kruskal-Wallis
182713	274369	1.08412e+06	525543	126013	981852		Dunn's multiple comparisons test
483684	867256	265600	614830	258744	303753		comparison between			Significant?	P Value
313029	958577	452183	333082	294749	329808		COL IV DMSO vs. COL I DMSO			****	<0,0001
691536	1174196	270886	917584	330120	402250		COL IV DMSO vs. FN DMSO			ns	>0,9999
371412	794192	311674	1.50383e+06	153496	532072		COL I DMSO vs. FN DMSO			****	<0,0001
252550	901384	493086	963991	599954	1.06376e+06		COL IV DMSO vs. COL IV ERKi			****	<0,0001
293590	490964	276525	602367	204850	246502		COL I DMSO vs. COL I ERKi			*	0.0334
475565	602947	599610	286330	386646	196437		FN DMSO vs. FN ERKi			****	<0,0001
348746	777906	686128	634737	661730	486657		COL1 DMSO vs. COL4 ERKi			ns	>0,9999
454238	749667	389651	446690	408855	1.1485e+06		COL1 DMSO vs. FN ERKi			ns	>0,9999
227862	1.09069e+06	206223	319311	394234	387050
457044	563259	209337	504953	328347	839603
543267	500333	598287	769661	405495	315473
454003	615594	408432	1.48896e+06	196851	459414
611701	545461	651538	1.05991e+06	528389	411407
352233	571676	678454	1.10062e+06	487814	392125
909394	1.12887e+06	435111	493051	335604	1.02083e+06
638049	1.0829e+06	1.08113e+06	190110	696672	810335
541103	428129	272683	301545	286216	470912
435305	307261	517658	565609	256064	685110
474923	781628	694365	456039	248886	279405
547527	1.15873e+06	146299	526262	167015	436011
415340	241127	564902	420147	177165	232877
380187	624703	384106	755223	318737	431257
113895	1.35187e+06	567910	420458	222068	448306
355502	911747	541495	1.22683e+06	436452	212220
190062	338482	720554	477283	187957	496717
161357	236092	487115	562351	168074	268990
228093	988265	593247	1.07961e+06	455905	896048
84190.1	485857	430881	563496	180292	506639
184561	669846	234690	1184846	233134	690492
510554	746691	463743	543399	342580	713414
209327	776584	291899	603168	392438	412214
146610	1.31485e+06	130888	779213	232866	589699
611114	180799	950634	330812	304459	591680
270256	1.23174e+06	534426	1.44012e+06	784094	520782
388670	439078	313476	672624	156828	288709
359030	518772	488522	503708	105081	736278
126716	459749	447748	509271	417651	348421
445079	271062	275714	390232	454494	333269
305773	316824	440195	366585	512423	1.0006e+06
330372	274451	648863	941940	195372	584726
113330	619219	438806	417310	305534	1.06485e+06
132842	729329	334774	942662	408553	400177
200494	258321	361535	1.49004e+06	442270	526821
229549	293718	626766	1.2353e+06	342280	574065
125262	218819	415115	407734	207287	219006
456688	644786	477299	959892	176243	311816
128133	398228	497485	352612	273831	613001
165391	506020	344743	342699	247176	419110
225179	207266	430882	217983	384710	726124
238666	131929	146201	578678	126127	188194
83765.2	277759	280832	555918	139511	409976
220762	203643	615232	402779	157298	570342
75315	305062	88298.2	221084	602779	367748
158842	304445	514170	388992	376640	322357
192109	331437	523474	357165	135536	243017
213093	319660	532379	215627	110434	608114
138678	966285	381922	155145	124707	240240
163848	202839	147440	291147	109822	333370
88079.6	319751	442511	344122	93947.9	320718
106252	769050	844721	272711	489540	491652
271746	259811	287435	196971	98528.8	446973
222306	198899	293147	407354	396482	324194
335882	271562	104973	507672	503590	325349
200973	389450	649689	302883	183644	352040
348862	268263	405543	543404	162973	857016
215801	293979	280424	773983	175883	415214
462317	259320	420350	483582	474926	124764
148790	247325	263656	1.10997e+06	194897	160133
146907	754942	259847	159053	132689	602373
254396	285726	372855	270708	115964	579235
423113	303260	910423	606479	528472	529629
164773		442816	306736	261964	246672
278321		652104	449228	291541	503011
109222		373480	302282	547403	473309
112838		616989	373030	194279
347029		375900	365155	201102
		329866	222180	206859
		619761	402221	383013
		163491	833280	142436
