# Supplementary material for: Melanocyte differentiation and mechanosensation are differentially modulated by distinct extracellular matrix proteins
Source: EMBO Rep. 2025 Sep 19;26(21):5270–99. doi: 10.1038/s44319-025-00583-6 (PMC12592508; doi:10.1038/s44319-025-00583-6)
Supplement: Supplementary file 6 — Source data Fig. 5 [file 44319_2025_583_MOESM6_ESM.zip › Figure 6/6L/Figure6L.xlsx]

## Sheet: fig6L_melanin assay_ERKi
fig 6L - melanin production following ERKi (A.U.)
COL IV	COL I	FN	COL IV	COL I	FN	COL IV	COL I	FN	COL IV	COL I	FN
intracellular melanin DMSO			extracellular melanin DMSO			intracellular melanin ERKi			extracellular melanin ERKi
0.0371218	0.0428963	0.047728	0.0662889	0.178735	0.0220963	0.0858897	0.0775433	0.103116	0.105542	0.140238	0.0928045
0.125457	0.0992796	0.0719982	0.0303575	0.0424195	0.0215995	0.113235	0.116969	0.0872286	0.101713	0.0950377	0.0947054
0.0361745	0.0798979	0.0300548	0.0190392	0.141124	0	0.118599	0.139141	0.128705	0.0876598	0.117066	0.10254
0.0482991	0.0700995	0.0345524	0.0845234	0.12931	0.0191958	0.163548	0.126436	0.145821	0.0978985	0.122	0.0911383
descriptive statistics
	COL IV		COL I		FN
	DMSO	ERKi	DMSO	ERKi	DMSO	ERKi
N exp	4	4	4	4	4	4
Mean	0.1118	0.2185	0.1959	0.2336	0.06181	0.2115
SD	0.0434	0.03022	0.03761	0.02197	0.02676	0.0268
stastical test
Pass normality test? YES (Shapiro-Wilk test)
Welch ANOVA tests
Dunnett's T3 multiple comparisons test
comparison between			Significant?	P Value
COL4 DMSO vs. COL1 DMSO			ns	0.0693
COL4 DMSO vs. FN DMSO			ns	0.2556
COL1 DMSO vs. FN DMSO			**	0.0057
COL4 ERKi vs. COL4 DMSO			*	0.0186
COL4 ERKi vs. COL1 DMSO			ns	0.6035
FN ERKi vs. COL1 DMSO			ns	0.7619
FN ERKi vs. FN DMSO			***	0.0004
