# Supplementary material for: Melanocyte differentiation and mechanosensation are differentially modulated by distinct extracellular matrix proteins
Source: EMBO Rep. 2025 Sep 19;26(21):5270–99. doi: 10.1038/s44319-025-00583-6 (PMC12592508; doi:10.1038/s44319-025-00583-6)
Supplement: Supplementary file 6 — Source data Fig. 5 [file 44319_2025_583_MOESM6_ESM.zip › Figure 6/6N/Figure6N.xlsx]

## Sheet: fig6N_pERK FAKi
fig 6N - pERK levels following FAK inhibition
pERK normalized values (A.U.)							descriptive statistics
COL IV		COL I		FN				COL IV		COL I		FN
DMSO	FAKi	DMSO	FAKi	DMSO	FAKi			DMSO	FAKi	DMSO	FAKi	DMSO	FAKi
1.06764	1.29503	0.842147	0.311894	0.896025	0.89951		N exp	3	3	3	3	3	3
0.808186	0.455766	0.467122	0.260223	2.49669	0.498787		n cells	88	93	83	95	91	96
0.825426	0.661555	1.15458	0.212414	0.91706	0.902518		Mean	0.9769	0.6028	0.6439	0.2983	1.495	0.8919
2.24295	0.555892	0.454801	0.438126	1.38135	0.667922		SD	0.6168	0.3233	0.3451	0.1479	0.8128	0.4077
0.924477	0.491372	0.399342	0.222873	1.10031	0.721812		SEM	0.06575	0.03352	0.03788	0.01517	0.08521	0.04161
1.64468	0.407478	0.234846	0.377614	2.51853	0.688612		Minimum	0.181	0.1852	0.2348	0.09372	0.2913	0.2552
0.5425	0.60718	0.519937	0.5572	4.00932	0.880791		25% Percentile	0.5427	0.3677	0.3974	0.1878	0.8962	0.5872
0.720484	1.18046	0.308752	0.263811	1.15081	0.29003		Median	0.8007	0.549	0.5299	0.2638	1.272	0.7708
1.02385	0.381032	0.501968	0.613797	1.63993	1.441		75% Percentile	1.362	0.7253	0.7643	0.3867	1.991	1.079
0.576027	0.544195	0.352316	0.561	1.27152	0.727696		Maximum	2.791	1.526	1.607	0.6314	4.009	2.061
0.578744	0.469973	0.631879	0.290545	0.572343	1.48296		Range	2.61	1.341	1.372	0.5377	3.718	1.806
1.36692	0.599279	0.441897	0.268422	1.03382	1.05279
0.362768	0.689796	0.45109	0.598674	2.37311	1.05334
0.556046	0.549015	0.948107	0.463534	2.31997	2.05772		stastical test
0.493565	0.389896	0.768982	0.508976	2.42962	0.371311		Pass normality test? NO
0.798858	0.369183	0.740801	0.342509	1.36419	1.04098		Kruskal-Wallis
1.78163	0.432871	0.573954	0.285485	1.53705	1.03006		Dunn's multiple comparisons test
1.62601	1.17866	1.48574	0.547744	1.01728	0.563854		comparison between			Significant?	P Value
1.2063	1.1762	0.387371	0.192013	1.67559	0.498137		COL IV DMSO vs. COL I DMSO			*	0.0483
1.32354	1.18948	1.37275	0.324526	1.11371	1.36477		COL IV DMSO vs. FN DMSO			***	0.0008
0.753539	0.56335	0.519746	0.266737	0.961786	0.536587		COL I DMSO vs. FN DMSO			****	<0,0001
0.40853	1.26317	0.356515	0.215836	1.22428	0.752445		COL IV DMSO vs. COL IV FAKi			**	0.0021
1.63996	0.812331	0.240049	0.309646	0.748924	1.05867		COL I DMSO vs. COL I FAKi			****	<0,0001
0.36539	0.595648	0.571088	0.612564	0.754312	0.430326		FN DMSO vs. FN FAKi			***	0.0004
1.73246	0.689473	0.241127	0.175588	1.80878	0.729473
0.582428	0.342559	0.288859	0.286024	1.89766	1.13157
0.604534	0.410426	0.3974	0.231021	2.74891	0.843824
0.595749	0.614466	0.485101	0.444832	0.897728	0.749123
0.6261	0.909963	1.13992	0.386699	1.08918	0.819034
0.383682	0.443566	0.521739	0.386382	1.3666	0.864711
0.626885	1.05214	0.750773	0.269062	2.33719	0.453346
0.487577	0.264472	0.512953	0.213189	1.59661	0.434702
2.06739	0.294345	0.764255	0.254279	3.7089	1.09017
1.79258	0.863853	1.24831	0.136549	1.29894	1.80618
0.584296	0.616242	0.97919	0.34898	1.23454	0.413391
1.7521	1.0183	0.697191	0.278839	1.38272	1.00914
0.201194	0.336884	0.477114	0.540715	3.20149	1.43089
0.327289	0.551908	0.601405	0.142618	2.96237	1.37637
0.461355	0.216931	0.315712	0.0937162	3.45266	0.255188
2.12702	0.616198	0.365393	0.21092	1.49407	0.505401
0.181048	0.344531	0.306586	0.1231	1.51934	0.750987
0.870968	0.222933	0.604057	0.146576	1.79431	0.646508
0.468503	0.497992	0.35132	0.143597	1.90679	0.791702
0.279976	0.32242	0.625997	0.160205	2.7709	0.588522
0.358397	0.909519	0.579865	0.452169	0.997098	1.57045
0.26192	0.478181	0.320187	0.136693	2.02135	1.07767
0.338657	0.760602	0.709677	0.113308	1.44768	0.63106
1.34789	0.185221	1.10847	0.131801	2.14538	0.534275
2.79091	1.25404	0.516695	0.154513	0.313177	0.89598
2.53223	1.48634	0.554144	0.15232	0.783267	1.50177
0.291773	0.292202	0.249573	0.263799	3.12869	0.946417
0.635251	1.295	0.560129	0.631397	0.821186	2.0611
0.945694	0.394506	0.728186	0.0993687	2.16034	1.08202
0.321309	0.22789	0.729605	0.124597	0.726677	0.684127
0.219803	0.238206	0.409006	0.613525	2.24354	0.392075
0.457002	0.282093	0.688917	0.137571	0.558513	0.907243
0.264483	0.243007	0.505561	0.387759	0.896246	1.52959
0.543376	0.316727	1.32364	0.143731	0.496834	1.06138
0.802541	0.251152	0.624088	0.166025	0.291336	0.937947
0.945216	0.207677	0.933227	0.33811	1.1901	1.13214
1.86996	0.273445	0.810167	0.219521	0.842762	0.600671
0.273694	0.377678	1.46331	0.205751	1.32893	1.0793
0.600123	0.186259	0.581177	0.43772	1.52319	0.76119
2.35456	0.237618	1.60723	0.16204	0.643314	0.743605
1.68329	0.20796	1.18153	0.420534	0.831553	1.62162
1.45842	0.36615	0.833345	0.230652	0.943173	1.58291
1.21319	0.606298	0.358386	0.207379	1.5711	0.396649
1.03167	0.358702	0.261762	0.219886	0.559275	0.703212
0.917073	0.377443	0.474365	0.208274	2.50476	0.9525
1.93403	0.614277	1.11068	0.21254	1.99122	0.566485
0.929572	0.677966	0.266245	0.187837	1.05103	0.720105
0.902937	0.476579	0.392656	0.205382	1.0668	0.555552
0.785589	0.561162	0.402939	0.540378	0.914634	0.891576
0.619414	0.683179	0.430439	0.527754	0.607069	0.428802
0.767116	0.594917	0.74682	0.588945	0.777704	0.664342
1.44444	0.60865	0.529853	0.377347	1.01737	1.78812
0.669118	0.507298	0.240986	0.262788	0.767938	0.609662
0.905013	1.01383	1.41139	0.26477	1.00132	0.533979
0.984731	0.517324	1.50554	0.195392	1.56391	1.52315
0.798112	0.565	0.341283	0.183749	1.64768	0.746148
1.3003	0.466212	0.432734	0.384162	2.90791	0.913448
0.595545	0.472085	0.692336	0.196365	0.721228	0.457385
1.707	1.52589	0.431242	0.159138	2.66004	0.619826
0.695284	0.651024		0.140897	0.770175	0.720286
2.23374	0.474448		0.456045	1.1988	0.586708
1.80162	0.896726		0.340954	1.30289	0.780365
1.22642	0.638359		0.607506	1.02765	0.545834
0.821569	0.775384		0.306963	0.669141	1.31624
	1.28509		0.156558	2.57709	0.529635
	0.432509		0.203169	1.13121	0.595912
	0.827225		0.227258	0.723947	1.89772
	0.689918		0.413085		1.20047
	0.799888		0.190305		1.22583
			0.304788		0.671862
			0.325038		0.93011
					0.51636
