# Supplementary material for: Melanocyte differentiation and mechanosensation are differentially modulated by distinct extracellular matrix proteins
Source: EMBO Rep. 2025 Sep 19;26(21):5270–99. doi: 10.1038/s44319-025-00583-6 (PMC12592508; doi:10.1038/s44319-025-00583-6)
Supplement: Supplementary file 6 — Source data Fig. 5 [file 44319_2025_583_MOESM6_ESM.zip › Figure 6/6O/Figure6O.xlsx]

## Sheet: fig6O_melanin assay_FAKi
fig 6O - melanin production following FAKi (A.U.)
COL IV	COL I	FN	COL IV	COL I	FN	COL IV	COL I	FN	COL IV	COL I	FN
intracellular melanin DMSO			extracellular melanin DMSO			intracellular melanin FAKi			extracellular melanin FAKi
0.0166924	0.0236946	0.0127383	0.117011	0.11418	0.0870448	0.018567	0.0277553	0.0178819	0.192811	0.206855	0.164769
0.025527	0.0332622	0.0250611	0.116999	0.151018	0.126227	0.0284365	0.0311136	0.023658	0.188329	0.220388	0.172506
0.0448442	0.0514384	0.0389254	0.0845278	0.12647	0.0748564	0.0444309	0.0500858	0.0426063	0.15304	0.283472	0.134675
0.048501	0.065718	0.0299441	0.109654	0.16032	0.0741116	0.0527016	0.0579138	0.0444884	0.169184	0.207305	0.138313
0.0890248	0.0950334	0.0428869	0.147845	0.141588	0.0134404	0.0788046	0.105311	0.0872654	0.13279	0.11404	0.188841
descriptive statistics
	COL IV		COL I		FN
	DMSO	FAKi	DMSO	FAKi	DMSO	FAKi
N exp	5	5	5	5	5	5
Mean	0.1601	0.2118	0.1925	0.2608	0.105	0.203
SD	0.04429	0.009109	0.0398	0.04417	0.03397	0.04146
stastical test
Pass normality test? YES (Shapiro-Wilk test)
Multiple t tests
Dunn's multiple comparisons test
comparison between			Significant?	P Value
COL IV DMSO vs. COL I DMSO			ns	0.258394
COL IV DMSO vs. FN DMSO			ns	0.058323
COL I DMSO vs. FN DMSO			*	0.005712
COL IV DMSO vs. COL IV FAKi			*	0.033822
COL I DMSO vs. COL I FAKi			*	0.033196
FN DMSO vs. FN FAKi			**	0.003493
