# Supplementary material for: Melanocyte differentiation and mechanosensation are differentially modulated by distinct extracellular matrix proteins
Source: EMBO Rep. 2025 Sep 19;26(21):5270–99. doi: 10.1038/s44319-025-00583-6 (PMC12592508; doi:10.1038/s44319-025-00583-6)
Supplement: Supplementary file 6 — Source data Fig. 5 [file 44319_2025_583_MOESM6_ESM.zip › Figure 6/6D/figure6D.xlsx]

## Sheet: fig6D_DEGs_downregulated
fig. 6D ERK signaling _ downregulated DEGs FN vs. COL I
gene_id	baseMean	log2FoldChange	lfcSE	stat	pvalue	padj	gene_name	gene_description
ENSMUSG00000035296	499.824	-2.67824	0.200886	-13.3321	1.50547e-40	5.38205e-37	Sgcg	sarcoglycan, gamma (dystrophin-associated glycoprotein) [Source:MGI Symbol;Acc:MGI:1346524]
ENSMUSG00000025333	2737.66	-2.45191	0.193288	-12.6852	7.14174e-37	2.04254e-33	Gpr143	G protein-coupled receptor 143 [Source:MGI Symbol;Acc:MGI:107193]
ENSMUSG00000028341	6300.72	-1.53599	0.141682	-10.8412	2.19639e-27	3.48981e-24	Nr4a3	nuclear receptor subfamily 4, group A, member 3 [Source:MGI Symbol;Acc:MGI:1352457]
ENSMUSG00000039474	3262.77	-1.61746	0.150423	-10.7527	5.75359e-27	8.22763e-24	Wfs1	wolframin ER transmembrane glycoprotein [Source:MGI Symbol;Acc:MGI:1328355]
ENSMUSG00000030523	35643	-2.34996	0.221277	-10.62	2.40616e-26	3.128e-23	Trpm1	transient receptor potential cation channel, subfamily M, member 1 [Source:MGI Symbol;Acc:MGI:1330305]
ENSMUSG00000021913	4028.12	-1.93868	0.186555	-10.392	2.69672e-25	3.21359e-22	Ogdhl	oxoglutarate dehydrogenase-like [Source:MGI Symbol;Acc:MGI:3616088]
ENSMUSG00000034981	437.532	-3.05605	0.309822	-9.86388	5.96971e-23	5.02158e-20	Parm1	prostate androgen-regulated mucin-like protein 1 [Source:MGI Symbol;Acc:MGI:2443349]
ENSMUSG00000027894	24101.9	-1.28398	0.130333	-9.85153	6.75086e-23	5.36318e-20	Slc6a17	solute carrier family 6 (neurotransmitter transporter), member 17 [Source:MGI Symbol;Acc:MGI:2442535]
ENSMUSG00000035273	2846.17	-1.88574	0.196251	-9.60882	7.33886e-22	5.24728e-19	Hpse	heparanase [Source:MGI Symbol;Acc:MGI:1343124]
ENSMUSG00000044629	1311.97	-1.71194	0.180268	-9.49662	2.16813e-21	1.40929e-18	Cnrip1	cannabinoid receptor interacting protein 1 [Source:MGI Symbol;Acc:MGI:1917505]
ENSMUSG00000053040	2509.25	-1.70344	0.180549	-9.43473	3.91986e-21	2.43713e-18	Aph1c	aph1 homolog C, gamma secretase subunit [Source:MGI Symbol;Acc:MGI:1915568]
ENSMUSG00000017146	4301.85	-1.82234	0.194484	-9.37014	7.24369e-21	3.98403e-18	Brca1	breast cancer 1, early onset [Source:MGI Symbol;Acc:MGI:104537]
ENSMUSG00000057933	723.353	-2.49392	0.268207	-9.29851	1.42434e-20	7.54373e-18	Gsta2	glutathione S-transferase, alpha 2 (Yc2) [Source:MGI Symbol;Acc:MGI:95863]
ENSMUSG00000054510	300.851	-2.31703	0.250398	-9.25336	2.17542e-20	1.07271e-17	Gm14461	predicted gene 14461 [Source:MGI Symbol;Acc:MGI:3651589]
ENSMUSG00000021379	877.116	-2.22791	0.241844	-9.21219	3.19524e-20	1.52306e-17	Id4	inhibitor of DNA binding 4 [Source:MGI Symbol;Acc:MGI:99414]
ENSMUSG00000028238	4261.49	-1.56289	0.175394	-8.91075	5.06876e-19	2.01342e-16	Atp6v0d2	ATPase, H+ transporting, lysosomal V0 subunit D2 [Source:MGI Symbol;Acc:MGI:1924415]
ENSMUSG00000027796	644.826	-1.38912	0.156539	-8.87396	7.0587e-19	2.6563e-16	Smad9	SMAD family member 9 [Source:MGI Symbol;Acc:MGI:1859993]
ENSMUSG00000045917	5084.03	-1.3813	0.158459	-8.71709	2.85447e-18	1.04664e-15	Tmem268	transmembrane protein 268 [Source:MGI Symbol;Acc:MGI:1913920]
ENSMUSG00000039395	1565.86	-1.28712	0.152793	-8.42396	3.63958e-17	1.21037e-14	Mreg	melanoregulin [Source:MGI Symbol;Acc:MGI:2151839]
ENSMUSG00000039691	13467.1	-1.82456	0.217155	-8.40213	4.38455e-17	1.42498e-14	Tspan10	tetraspanin 10 [Source:MGI Symbol;Acc:MGI:2384781]
ENSMUSG00000040605	13980.6	-2.05966	0.246474	-8.35647	6.46239e-17	2.00896e-14	Bace2	beta-site APP-cleaving enzyme 2 [Source:MGI Symbol;Acc:MGI:1860440]
ENSMUSG00000021356	731.458	-1.88704	0.2345	-8.04706	8.48032e-16	2.47487e-13	Irf4	interferon regulatory factor 4 [Source:MGI Symbol;Acc:MGI:1096873]
ENSMUSG00000074109	137.69	-3.37477	0.420184	-8.03163	9.61825e-16	2.75082e-13	Mrgprx2	MAS-related GPR, member X2 [Source:MGI Symbol;Acc:MGI:3588270]
ENSMUSG00000074179	170.615	-3.24503	0.404699	-8.01838	1.07148e-15	2.94656e-13	Gsta5	glutathione S-transferase alpha 5 [Source:MGI Symbol;Acc:MGI:3704339]
ENSMUSG00000026879	19751.2	-1.48063	0.186288	-7.94809	1.89406e-15	5.01574e-13	Gsn	gelsolin [Source:MGI Symbol;Acc:MGI:95851]
ENSMUSG00000019872	1883.79	-1.09121	0.138288	-7.8908	3.00259e-15	7.80674e-13	Smpdl3a	sphingomyelin phosphodiesterase, acid-like 3A [Source:MGI Symbol;Acc:MGI:1931437]
ENSMUSG00000073418	335.682	-2.09782	0.266245	-7.87926	3.29313e-15	8.40925e-13	C4b	complement component 4B (Chido blood group) [Source:MGI Symbol;Acc:MGI:88228]
ENSMUSG00000055720	3803.84	-1.35554	0.172363	-7.86447	3.70666e-15	9.1463e-13	Ubl7	ubiquitin-like 7 (bone marrow stromal cell-derived) [Source:MGI Symbol;Acc:MGI:1916709]
ENSMUSG00000035493	125.193	-2.82438	0.360038	-7.84468	4.34076e-15	1.05208e-12	Tgfbi	transforming growth factor, beta induced [Source:MGI Symbol;Acc:MGI:99959]
ENSMUSG00000057751	1177.54	-2.37098	0.302879	-7.82814	4.95145e-15	1.18009e-12	Megf6	multiple EGF-like-domains 6 [Source:MGI Symbol;Acc:MGI:1919351]
ENSMUSG00000033174	22430.2	-2.22708	0.288058	-7.73136	1.06407e-14	2.45423e-12	Mgll	monoglyceride lipase [Source:MGI Symbol;Acc:MGI:1346042]
ENSMUSG00000108770	73.2449	-2.84605	0.374794	-7.59365	3.11017e-14	6.84236e-12	Gm44719	predicted gene 44719 [Source:MGI Symbol;Acc:MGI:5753295]
ENSMUSG00000070547	180.482	-2.13406	0.281429	-7.58296	3.3775e-14	7.31792e-12	Mrgprb1	MAS-related GPR, member B1 [Source:MGI Symbol;Acc:MGI:3033115]
ENSMUSG00000030256	5847.94	-1.32868	0.175306	-7.57917	3.47771e-14	7.42258e-12	Bhlhe41	basic helix-loop-helix family, member e41 [Source:MGI Symbol;Acc:MGI:1930704]
ENSMUSG00000055692	482.669	-1.74573	0.231167	-7.55181	4.29245e-14	8.73038e-12	Tmem191c	transmembrane protein 191C [Source:MGI Symbol;Acc:MGI:107238]
ENSMUSG00000028801	78.8175	-2.71222	0.359209	-7.55054	4.33466e-14	8.73038e-12	Stpg1	sperm tail PG rich repeat containing 1 [Source:MGI Symbol;Acc:MGI:1926056]
ENSMUSG00000109814	402.156	-2.11907	0.281402	-7.53039	5.05879e-14	1.00473e-11	Gm45847	predicted gene 45847 [Source:MGI Symbol;Acc:MGI:5804962]
ENSMUSG00000022425	813.387	-1.7894	0.238362	-7.50706	6.04722e-14	1.18459e-11	Enpp2	ectonucleotide pyrophosphatase/phosphodiesterase 2 [Source:MGI Symbol;Acc:MGI:1321390]
ENSMUSG00000028698	7482.88	-1.29749	0.174509	-7.43508	1.04506e-13	1.99259e-11	Pik3r3	phosphoinositide-3-kinase regulatory subunit 3 [Source:MGI Symbol;Acc:MGI:109277]
ENSMUSG00000025359	299498	-1.29492	0.174761	-7.40965	1.26633e-13	2.38271e-11	Pmel	premelanosome protein [Source:MGI Symbol;Acc:MGI:98301]
ENSMUSG00000086892	66.1937	-4.08059	0.558514	-7.30616	2.74886e-13	5.03957e-11	4933430M04Rik	RIKEN cDNA 4933430M04 gene [Source:MGI Symbol;Acc:MGI:1918566]
ENSMUSG00000034472	126.633	-1.7741	0.243921	-7.27325	3.50934e-13	6.35236e-11	Rasd2	RASD family, member 2 [Source:MGI Symbol;Acc:MGI:1922391]
ENSMUSG00000038264	637.144	-1.64447	0.226864	-7.24871	4.20758e-13	7.4282e-11	Sema7a	sema domain, immunoglobulin domain (Ig), and GPI membrane anchor, (semaphorin) 7A [Source:MGI Symbol;Acc:MGI:1306826]
ENSMUSG00000095279	106.199	-2.55419	0.352695	-7.24192	4.42375e-13	7.71459e-11	Gm10067	predicted gene 10067 [Source:MGI Symbol;Acc:MGI:3708768]
ENSMUSG00000029167	768.358	-1.80838	0.251321	-7.19551	6.22257e-13	1.03468e-10	Ppargc1a	peroxisome proliferative activated receptor, gamma, coactivator 1 alpha [Source:MGI Symbol;Acc:MGI:1342774]
ENSMUSG00000026958	3631.35	-1.1911	0.165652	-7.19038	6.46128e-13	1.06203e-10	Dpp7	dipeptidylpeptidase 7 [Source:MGI Symbol;Acc:MGI:1933213]
ENSMUSG00000032038	6409.4	-1.05999	0.148539	-7.13611	9.60105e-13	1.54264e-10	St3gal4	ST3 beta-galactoside alpha-2,3-sialyltransferase 4 [Source:MGI Symbol;Acc:MGI:1316743]
ENSMUSG00000002985	8730.45	-1.41854	0.20013	-7.08809	1.35973e-12	2.16046e-10	Apoe	apolipoprotein E [Source:MGI Symbol;Acc:MGI:88057]
ENSMUSG00000045967	132.717	-1.89295	0.268105	-7.06047	1.65935e-12	2.56845e-10	Gpr158	G protein-coupled receptor 158 [Source:MGI Symbol;Acc:MGI:2441697]
ENSMUSG00000038451	1283.24	-1.20919	0.172536	-7.00836	2.41123e-12	3.5547e-10	Spsb2	splA/ryanodine receptor domain and SOCS box containing 2 [Source:MGI Symbol;Acc:MGI:1315199]
ENSMUSG00000029311	983.9	-1.30277	0.18792	-6.93259	4.13194e-12	5.96835e-10	Hsd17b11	hydroxysteroid (17-beta) dehydrogenase 11 [Source:MGI Symbol;Acc:MGI:2149821]
ENSMUSG00000020644	7751.97	-1.35339	0.195368	-6.92742	4.28599e-12	6.12896e-10	Id2	inhibitor of DNA binding 2 [Source:MGI Symbol;Acc:MGI:96397]
ENSMUSG00000044080	1628.31	-1.59208	0.230222	-6.91539	4.66562e-12	6.54101e-10	S100a1	S100 calcium binding protein A1 [Source:MGI Symbol;Acc:MGI:1338917]
ENSMUSG00000028152	1791.38	-1.13517	0.165719	-6.84998	7.38585e-12	1.02541e-09	Tspan5	tetraspanin 5 [Source:MGI Symbol;Acc:MGI:1928096]
ENSMUSG00000049092	284.491	-1.28012	0.18848	-6.79183	1.10716e-11	1.50785e-09	Gpr137c	G protein-coupled receptor 137C [Source:MGI Symbol;Acc:MGI:1917963]
ENSMUSG00000035183	11599.2	-1.13826	0.167707	-6.78715	1.14367e-11	1.53018e-09	Slc24a5	solute carrier family 24, member 5 [Source:MGI Symbol;Acc:MGI:2677271]
ENSMUSG00000030450	10588.6	-1.98418	0.29235	-6.78699	1.14496e-11	1.53018e-09	Oca2	oculocutaneous albinism II [Source:MGI Symbol;Acc:MGI:97454]
ENSMUSG00000039904	3342.46	-1.88011	0.280256	-6.70854	1.96576e-11	2.53247e-09	Gpr37	G protein-coupled receptor 37 [Source:MGI Symbol;Acc:MGI:1313297]
ENSMUSG00000028583	116.265	-1.7744	0.264779	-6.70143	2.06383e-11	2.61175e-09	Pdpn	podoplanin [Source:MGI Symbol;Acc:MGI:103098]
ENSMUSG00000022211	334.246	-1.51267	0.226296	-6.6845	2.31713e-11	2.8813e-09	Carmil3	capping protein regulator and myosin 1 linker 3 [Source:MGI Symbol;Acc:MGI:2448573]
ENSMUSG00000028803	4869.11	-1.65672	0.249727	-6.63415	3.26375e-11	3.95523e-09	Nipal3	NIPA-like domain containing 3 [Source:MGI Symbol;Acc:MGI:1921802]
ENSMUSG00000047793	265.618	-1.87166	0.282633	-6.62222	3.53855e-11	4.25221e-09	Sned1	sushi, nidogen and EGF-like domains 1 [Source:MGI Symbol;Acc:MGI:3045960]
ENSMUSG00000040746	1714.85	-1.00366	0.151875	-6.60847	3.88324e-11	4.58928e-09	Rnf167	ring finger protein 167 [Source:MGI Symbol;Acc:MGI:1917760]
ENSMUSG00000056185	566.155	-1.35944	0.205843	-6.60424	3.99564e-11	4.68342e-09	Snx32	sorting nexin 32 [Source:MGI Symbol;Acc:MGI:2444704]
ENSMUSG00000026185	1204.13	-1.72477	0.263361	-6.54908	5.78945e-11	6.73083e-09	Igfbp5	insulin-like growth factor binding protein 5 [Source:MGI Symbol;Acc:MGI:96440]
ENSMUSG00000003949	290.36	-1.69331	0.25862	-6.5475	5.85084e-11	6.74734e-09	Hlf	hepatic leukemia factor [Source:MGI Symbol;Acc:MGI:96108]
ENSMUSG00000024371	1620.48	-1.4427	0.220917	-6.53049	6.55549e-11	7.49948e-09	C2	complement component 2 (within H-2S) [Source:MGI Symbol;Acc:MGI:88226]
ENSMUSG00000039481	342.956	-1.825	0.280908	-6.49681	8.20432e-11	9.31125e-09	Nrtn	neurturin [Source:MGI Symbol;Acc:MGI:108417]
ENSMUSG00000086775	94.6216	-3.14164	0.486532	-6.45722	1.06643e-10	1.1914e-08	Snhg7os	small nucleolar RNA host gene 7, opposite strand [Source:MGI Symbol;Acc:MGI:3045374]
ENSMUSG00000037049	4755.89	-1.56638	0.243578	-6.4307	1.27021e-10	1.40807e-08	Smpd1	sphingomyelin phosphodiesterase 1, acid lysosomal [Source:MGI Symbol;Acc:MGI:98325]
ENSMUSG00000026110	2142.01	-1.0768	0.167678	-6.42186	1.34617e-10	1.48079e-08	Mgat4a	mannoside acetylglucosaminyltransferase 4, isoenzyme A [Source:MGI Symbol;Acc:MGI:2662992]
ENSMUSG00000036833	1319.52	-1.52805	0.238294	-6.41245	1.43203e-10	1.56321e-08	Pnpla7	patatin-like phospholipase domain containing 7 [Source:MGI Symbol;Acc:MGI:2385325]
ENSMUSG00000058486	1419.39	-1.00269	0.156398	-6.41114	1.44437e-10	1.56473e-08	Wdr91	WD repeat domain 91 [Source:MGI Symbol;Acc:MGI:2141558]
ENSMUSG00000032652	648.441	-1.05023	0.164882	-6.36959	1.89535e-10	2.00767e-08	Crebl2	cAMP responsive element binding protein-like 2 [Source:MGI Symbol;Acc:MGI:1889385]
ENSMUSG00000019810	2376.09	-1.20658	0.18978	-6.3578	2.04664e-10	2.15199e-08	Fuca2	fucosidase, alpha-L- 2, plasma [Source:MGI Symbol;Acc:MGI:1914098]
ENSMUSG00000053358	191.825	-1.34426	0.211771	-6.34772	2.18525e-10	2.23207e-08	Gm9905	predicted gene 9905 [Source:MGI Symbol;Acc:MGI:3642311]
ENSMUSG00000025889	2719.85	-1.17684	0.185501	-6.3441	2.23727e-10	2.269e-08	Snca	synuclein, alpha [Source:MGI Symbol;Acc:MGI:1277151]
ENSMUSG00000028167	119.935	-1.93235	0.306149	-6.31179	2.75828e-10	2.72024e-08	Bdh2	3-hydroxybutyrate dehydrogenase, type 2 [Source:MGI Symbol;Acc:MGI:1917022]
ENSMUSG00000032202	9943.63	-1.30482	0.206904	-6.30639	2.8562e-10	2.77848e-08	Rab27a	RAB27A, member RAS oncogene family [Source:MGI Symbol;Acc:MGI:1861441]
ENSMUSG00000017491	102.295	-2.40657	0.387702	-6.20726	5.39168e-10	4.87982e-08	Rarb	retinoic acid receptor, beta [Source:MGI Symbol;Acc:MGI:97857]
ENSMUSG00000042942	60.7187	-2.45951	0.397127	-6.19327	5.89305e-10	5.26691e-08	Greb1l	growth regulation by estrogen in breast cancer-like [Source:MGI Symbol;Acc:MGI:3576497]
ENSMUSG00000041351	92.191	-2.06513	0.334374	-6.1761	6.57025e-10	5.83569e-08	Rap1gap	Rap1 GTPase-activating protein [Source:MGI Symbol;Acc:MGI:109338]
ENSMUSG00000074183	591.655	-1.78841	0.290567	-6.1549	7.51237e-10	6.59061e-08	Gsta1	glutathione S-transferase, alpha 1 (Ya) [Source:MGI Symbol;Acc:MGI:1095417]
ENSMUSG00000042675	860.787	-1.16022	0.188751	-6.14683	7.90472e-10	6.89253e-08	Ypel3	yippee like 3 [Source:MGI Symbol;Acc:MGI:1913340]
ENSMUSG00000013236	11541.4	-1.04479	0.171179	-6.10347	1.03789e-09	8.7738e-08	Ptprs	protein tyrosine phosphatase, receptor type, S [Source:MGI Symbol;Acc:MGI:97815]
ENSMUSG00000005142	5250.16	-1.15968	0.190047	-6.10208	1.047e-09	8.7738e-08	Man2b1	mannosidase 2, alpha B1 [Source:MGI Symbol;Acc:MGI:107286]
ENSMUSG00000067212	208.689	-1.31974	0.216778	-6.08799	1.14337e-09	9.45098e-08	H2-T23	histocompatibility 2, T region locus 23 [Source:MGI Symbol;Acc:MGI:95957]
ENSMUSG00000056608	2147.71	-1.15545	0.19081	-6.05551	1.3997e-09	1.13083e-07	Chd9	chromodomain helicase DNA binding protein 9 [Source:MGI Symbol;Acc:MGI:1924001]
ENSMUSG00000028751	1022.96	-1.22464	0.202187	-6.05697	1.38708e-09	1.13083e-07	Pla2g2e	phospholipase A2, group IIE [Source:MGI Symbol;Acc:MGI:1349660]
ENSMUSG00000037747	1486.88	-1.09563	0.181487	-6.03697	1.57035e-09	1.26157e-07	Phyhipl	phytanoyl-CoA hydroxylase interacting protein-like [Source:MGI Symbol;Acc:MGI:1918161]
ENSMUSG00000027200	2086.64	-1.16668	0.193793	-6.02025	1.74151e-09	1.39126e-07	Sema6d	sema domain, transmembrane domain (TM), and cytoplasmic domain, (semaphorin) 6D [Source:MGI Symbol;Acc:MGI:2387661]
ENSMUSG00000041771	9562.78	-1.87978	0.312825	-6.00905	1.86611e-09	1.47433e-07	Slc24a4	solute carrier family 24 (sodium/potassium/calcium exchanger), member 4 [Source:MGI Symbol;Acc:MGI:2447362]
ENSMUSG00000040616	3556.86	-1.2835	0.213636	-6.00789	1.87959e-09	1.47682e-07	Tmem51	transmembrane protein 51 [Source:MGI Symbol;Acc:MGI:2384874]
ENSMUSG00000083282	302.185	-1.52441	0.254642	-5.98649	2.14411e-09	1.67545e-07	Ctsf	cathepsin F [Source:MGI Symbol;Acc:MGI:1861434]
ENSMUSG00000015090	3860.25	-1.76598	0.296409	-5.95791	2.55484e-09	1.9537e-07	Ptgds	prostaglandin D2 synthase (brain) [Source:MGI Symbol;Acc:MGI:99261]
ENSMUSG00000092274	3908.33	-1.55773	0.261953	-5.9466	2.73765e-09	2.06044e-07	Neat1	nuclear paraspeckle assembly transcript 1 (non-protein coding) [Source:MGI Symbol;Acc:MGI:1914211]
ENSMUSG00000031824	1223.07	-1.17016	0.196838	-5.94476	2.76871e-09	2.06211e-07	6430548M08Rik	RIKEN cDNA 6430548M08 gene [Source:MGI Symbol;Acc:MGI:2443793]
ENSMUSG00000026023	1646.98	-1.0484	0.176813	-5.92946	3.03934e-09	2.25194e-07	Cdk15	cyclin-dependent kinase 15 [Source:MGI Symbol;Acc:MGI:3583944]
ENSMUSG00000034593	15834.3	-1.0514	0.177365	-5.92785	3.06921e-09	2.26236e-07	Myo5a	myosin VA [Source:MGI Symbol;Acc:MGI:105976]
ENSMUSG00000022895	2247.28	-1.0252	0.173688	-5.90253	3.57966e-09	2.59844e-07	Ets2	E26 avian leukemia oncogene 2, 3' domain [Source:MGI Symbol;Acc:MGI:95456]
ENSMUSG00000022747	7298.21	-1.04514	0.177626	-5.88394	4.00605e-09	2.87872e-07	St3gal6	ST3 beta-galactoside alpha-2,3-sialyltransferase 6 [Source:MGI Symbol;Acc:MGI:1888707]
ENSMUSG00000004347	283.414	-1.60593	0.273328	-5.87545	4.21708e-09	3.01521e-07	Pde1c	phosphodiesterase 1C [Source:MGI Symbol;Acc:MGI:108413]
ENSMUSG00000033965	463.006	-1.5439	0.263237	-5.86504	4.49023e-09	3.19454e-07	Slc16a2	solute carrier family 16 (monocarboxylic acid transporters), member 2 [Source:MGI Symbol;Acc:MGI:1203732]
ENSMUSG00000020684	67.4232	-1.9351	0.330566	-5.85391	4.80153e-09	3.38236e-07	Rasl10b	RAS-like, family 10, member B [Source:MGI Symbol;Acc:MGI:2685575]
ENSMUSG00000035919	736.223	-1.57149	0.268964	-5.84274	5.13481e-09	3.5994e-07	Bbs9	Bardet-Biedl syndrome 9 (human) [Source:MGI Symbol;Acc:MGI:2442833]
ENSMUSG00000024646	2727.18	-1.07685	0.184682	-5.8308	5.51615e-09	3.82917e-07	Cyb5a	cytochrome b5 type A (microsomal) [Source:MGI Symbol;Acc:MGI:1926952]
ENSMUSG00000029309	1575.75	-1.80768	0.310598	-5.82001	5.88431e-09	4.06501e-07	Sparcl1	SPARC-like 1 [Source:MGI Symbol;Acc:MGI:108110]
ENSMUSG00000037053	40.3419	-2.62456	0.455615	-5.76048	8.38742e-09	5.63099e-07	Azgp1	alpha-2-glycoprotein 1, zinc [Source:MGI Symbol;Acc:MGI:103163]
ENSMUSG00000095041	20688.1	-1.08728	0.189021	-5.75216	8.81129e-09	5.86054e-07	ENSMUSG00000095041	-
ENSMUSG00000038967	429.082	-1.53402	0.26677	-5.75033	8.90704e-09	5.89679e-07	Pdk2	pyruvate dehydrogenase kinase, isoenzyme 2 [Source:MGI Symbol;Acc:MGI:1343087]
ENSMUSG00000074506	96.837	-2.07548	0.362598	-5.72392	1.04095e-08	6.7971e-07	Gm10705	predicted gene 10705 [Source:MGI Symbol;Acc:MGI:3708678]
ENSMUSG00000024308	2453.17	-1.05451	0.185089	-5.69732	1.21707e-08	7.87518e-07	Tapbp	TAP binding protein [Source:MGI Symbol;Acc:MGI:1201689]
ENSMUSG00000094707	233.651	-1.41679	0.248891	-5.69239	1.25271e-08	8.03306e-07	A830019P07Rik	RIKEN cDNA A830019P07 gene [Source:MGI Symbol;Acc:MGI:3028035]
ENSMUSG00000054477	57.9548	-2.42112	0.425282	-5.69297	1.24848e-08	8.03306e-07	Kcnn2	potassium intermediate/small conductance calcium-activated channel, subfamily N, member 2 [Source:MGI Symbol;Acc:MGI:2153182]
ENSMUSG00000075020	214.255	-2.00896	0.355324	-5.65388	1.56865e-08	9.88182e-07	Mir670hg	MIR670 host gene (non-protein coding) [Source:MGI Symbol;Acc:MGI:3041234]
ENSMUSG00000004892	76.6771	-2.70291	0.480371	-5.62671	1.83675e-08	1.13703e-06	Bcan	brevican [Source:MGI Symbol;Acc:MGI:1096385]
ENSMUSG00000039813	714.472	-1.37171	0.244638	-5.6071	2.0574e-08	1.26269e-06	Tbc1d2	TBC1 domain family, member 2 [Source:MGI Symbol;Acc:MGI:2652885]
ENSMUSG00000020432	6623.68	-1.3071	0.233882	-5.5887	2.28776e-08	1.37795e-06	Tcn2	transcobalamin 2 [Source:MGI Symbol;Acc:MGI:98534]
ENSMUSG00000057614	317.439	-1.57452	0.281806	-5.58726	2.30687e-08	1.38e-06	Gnai1	guanine nucleotide binding protein (G protein), alpha inhibiting 1 [Source:MGI Symbol;Acc:MGI:95771]
ENSMUSG00000043157	49.3902	-2.3327	0.420541	-5.54691	2.90767e-08	1.70408e-06	Arl11	ADP-ribosylation factor-like 11 [Source:MGI Symbol;Acc:MGI:2444054]
ENSMUSG00000027198	7081	-1.24259	0.225358	-5.51385	3.51068e-08	2.0325e-06	Ext2	exostosin glycosyltransferase 2 [Source:MGI Symbol;Acc:MGI:108050]
ENSMUSG00000035441	1159.04	-1.00442	0.182407	-5.50645	3.66148e-08	2.10278e-06	Myo1d	myosin ID [Source:MGI Symbol;Acc:MGI:107728]
ENSMUSG00000017868	43.9037	-3.721	0.679158	-5.47884	4.28126e-08	2.40086e-06	Sgk2	serum/glucocorticoid regulated kinase 2 [Source:MGI Symbol;Acc:MGI:1351318]
ENSMUSG00000038486	254.451	-1.39507	0.255233	-5.46587	4.60635e-08	2.56306e-06	Sv2a	synaptic vesicle glycoprotein 2 a [Source:MGI Symbol;Acc:MGI:1927139]
ENSMUSG00000041423	2058.49	-1.3468	0.247108	-5.45025	5.02987e-08	2.78787e-06	Paqr6	progestin and adipoQ receptor family member VI [Source:MGI Symbol;Acc:MGI:1916207]
ENSMUSG00000027078	1624.77	-1.17619	0.21657	-5.43099	5.60432e-08	3.07829e-06	Ube2l6	ubiquitin-conjugating enzyme E2L 6 [Source:MGI Symbol;Acc:MGI:1914500]
ENSMUSG00000025189	282.147	-1.07381	0.198452	-5.41093	6.26995e-08	3.42215e-06	Cnnm1	cyclin M1 [Source:MGI Symbol;Acc:MGI:1891366]
ENSMUSG00000031284	2037.9	-1.14998	0.21295	-5.40023	6.65539e-08	3.5914e-06	Pak3	p21 (RAC1) activated kinase 3 [Source:MGI Symbol;Acc:MGI:1339656]
ENSMUSG00000023009	3211.43	-1.11398	0.206761	-5.38776	7.13421e-08	3.82094e-06	Nckap5l	NCK-associated protein 5-like [Source:MGI Symbol;Acc:MGI:3609653]
ENSMUSG00000021536	2102.02	-1.07841	0.200247	-5.38538	7.22915e-08	3.85734e-06	Adcy2	adenylate cyclase 2 [Source:MGI Symbol;Acc:MGI:99676]
ENSMUSG00000020120	155.525	-1.41712	0.263354	-5.38105	7.40536e-08	3.93668e-06	Plek	pleckstrin [Source:MGI Symbol;Acc:MGI:1860485]
ENSMUSG00000000632	30.8924	-3.54389	0.660188	-5.36801	7.96094e-08	4.18535e-06	Sez6	seizure related gene 6 [Source:MGI Symbol;Acc:MGI:104745]
ENSMUSG00000026840	22.3678	-6.28619	1.17386	-5.35516	8.54822e-08	4.42897e-06	Lamc3	laminin gamma 3 [Source:MGI Symbol;Acc:MGI:1344394]
ENSMUSG00000022129	306009	-1.02635	0.191851	-5.34971	8.80974e-08	4.53163e-06	Dct	dopachrome tautomerase [Source:MGI Symbol;Acc:MGI:102563]
ENSMUSG00000048078	248.676	-1.58735	0.298534	-5.31714	1.05411e-07	5.32644e-06	Tenm4	teneurin transmembrane protein 4 [Source:MGI Symbol;Acc:MGI:2447063]
ENSMUSG00000022091	4725.79	-1.19473	0.226359	-5.27802	1.30585e-07	6.52925e-06	Sorbs3	sorbin and SH3 domain containing 3 [Source:MGI Symbol;Acc:MGI:700013]
ENSMUSG00000022353	574.69	-1.31137	0.248653	-5.27387	1.33576e-07	6.65552e-06	Mtss1	MTSS I-BAR domain containing 1 [Source:MGI Symbol;Acc:MGI:2384818]
ENSMUSG00000022394	3794.36	-1.23773	0.236391	-5.23596	1.64128e-07	8.0932e-06	L3mbtl2	L3MBTL2 polycomb repressive complex 1 subunit [Source:MGI Symbol;Acc:MGI:2443584]
ENSMUSG00000047617	348.751	-1.30047	0.248823	-5.22648	1.72764e-07	8.46069e-06	Paxx	non-homologous end joining factor [Source:MGI Symbol;Acc:MGI:2442831]
ENSMUSG00000039976	2741.34	-1.67581	0.321269	-5.21623	1.82597e-07	8.91174e-06	Tbc1d16	TBC1 domain family, member 16 [Source:MGI Symbol;Acc:MGI:2652878]
ENSMUSG00000103653	1847.14	-1.14717	0.220933	-5.1924	2.07597e-07	1.00052e-05	Gstp-ps	glutathione S-transferase, pi, pseudogene [Source:MGI Symbol;Acc:MGI:3782108]
ENSMUSG00000052102	1715.18	-1.05537	0.203776	-5.17906	2.23006e-07	1.063e-05	Gnpda1	glucosamine-6-phosphate deaminase 1 [Source:MGI Symbol;Acc:MGI:1347054]
ENSMUSG00000101505	75.7213	-2.07968	0.403204	-5.15787	2.49773e-07	1.17879e-05	1700109G14Rik	RIKEN cDNA 1700109G14 gene [Source:MGI Symbol;Acc:MGI:1914605]
ENSMUSG00000029419	129.695	-1.59831	0.310026	-5.15541	2.53081e-07	1.19048e-05	Ajm1	apical junction component 1 [Source:MGI Symbol;Acc:MGI:2685842]
ENSMUSG00000001802	465.221	-1.12881	0.219301	-5.14731	2.64245e-07	1.23487e-05	Lrp3	low density lipoprotein receptor-related protein 3 [Source:MGI Symbol;Acc:MGI:3584516]
ENSMUSG00000030729	672.424	-1.13473	0.221549	-5.12182	3.02599e-07	1.40038e-05	Pgm2l1	phosphoglucomutase 2-like 1 [Source:MGI Symbol;Acc:MGI:1918224]
ENSMUSG00000042797	105.908	-2.10904	0.411726	-5.12242	3.01635e-07	1.40038e-05	Aqp11	aquaporin 11 [Source:MGI Symbol;Acc:MGI:1913583]
ENSMUSG00000035245	3439.38	-1.14992	0.224662	-5.11844	3.08079e-07	1.41203e-05	Eogt	EGF domain-specific O-linked N-acetylglucosamine (GlcNAc) transferase [Source:MGI Symbol;Acc:MGI:2141669]
ENSMUSG00000108393	29.1456	-2.84812	0.559442	-5.091	3.56178e-07	1.61694e-05	Gm32633	predicted gene, 32633 [Source:MGI Symbol;Acc:MGI:5591792]
ENSMUSG00000001751	3308.18	-1.25979	0.247769	-5.08454	3.68522e-07	1.66768e-05	Naglu	alpha-N-acetylglucosaminidase (Sanfilippo disease IIIB) [Source:MGI Symbol;Acc:MGI:1351641]
ENSMUSG00000028444	4177.53	-1.10746	0.217953	-5.08118	3.75104e-07	1.6815e-05	Cntfr	ciliary neurotrophic factor receptor [Source:MGI Symbol;Acc:MGI:99605]
ENSMUSG00000079436	134.955	-4.96442	0.977355	-5.07944	3.78549e-07	1.68637e-05	Kcnj13	potassium inwardly-rectifying channel, subfamily J, member 13 [Source:MGI Symbol;Acc:MGI:3781032]
ENSMUSG00000010609	2986.69	-1.15356	0.227345	-5.07405	3.89431e-07	1.72411e-05	Psen2	presenilin 2 [Source:MGI Symbol;Acc:MGI:109284]
ENSMUSG00000022516	4479.38	-1.24299	0.24601	-5.05259	4.35869e-07	1.91782e-05	Nudt16l1	nudix (nucleoside diphosphate linked moiety X)-type motif 16-like 1 [Source:MGI Symbol;Acc:MGI:1914161]
ENSMUSG00000046613	95.1437	-2.21499	0.439541	-5.03932	4.67201e-07	2.04311e-05	Vwa5b2	von Willebrand factor A domain containing 5B2 [Source:MGI Symbol;Acc:MGI:2681859]
ENSMUSG00000024210	236.951	-1.8224	0.362741	-5.02398	5.06121e-07	2.19986e-05	Ip6k3	inositol hexaphosphate kinase 3 [Source:MGI Symbol;Acc:MGI:3045325]
ENSMUSG00000026489	424.133	-1.99326	0.401353	-4.96636	6.82216e-07	2.91215e-05	Coq8a	coenzyme Q8A [Source:MGI Symbol;Acc:MGI:1914676]
ENSMUSG00000023764	667.296	-1.17078	0.236215	-4.95642	7.18044e-07	3.03788e-05	Sfi1	Sfi1 homolog, spindle assembly associated (yeast) [Source:MGI Symbol;Acc:MGI:1926137]
ENSMUSG00000001930	248.138	-1.19201	0.240759	-4.95105	7.38125e-07	3.10447e-05	Vwf	Von Willebrand factor [Source:MGI Symbol;Acc:MGI:98941]
ENSMUSG00000032564	324.138	-1.12728	0.228195	-4.94	7.8123e-07	3.24756e-05	Cpne4	copine IV [Source:MGI Symbol;Acc:MGI:1921270]
ENSMUSG00000004035	157.485	-1.83732	0.3719	-4.94037	7.79764e-07	3.24756e-05	Gstm7	glutathione S-transferase, mu 7 [Source:MGI Symbol;Acc:MGI:1915562]
ENSMUSG00000020034	724.716	-1.21562	0.246213	-4.93727	7.92221e-07	3.2837e-05	Tcp11l2	t-complex 11 (mouse) like 2 [Source:MGI Symbol;Acc:MGI:2444679]
ENSMUSG00000027570	38.0044	-2.2835	0.463902	-4.92237	8.5502e-07	3.51345e-05	Col9a3	collagen, type IX, alpha 3 [Source:MGI Symbol;Acc:MGI:894686]
ENSMUSG00000079057	533.111	-1.33246	0.271956	-4.89954	9.60613e-07	3.89179e-05	Cyp4v3	cytochrome P450, family 4, subfamily v, polypeptide 3 [Source:MGI Symbol;Acc:MGI:2142763]
ENSMUSG00000042312	493.526	-1.00433	0.204985	-4.89952	9.60701e-07	3.89179e-05	S100a13	S100 calcium binding protein A13 [Source:MGI Symbol;Acc:MGI:109581]
ENSMUSG00000000154	412.535	-1.05327	0.215492	-4.88773	1.02003e-06	4.10884e-05	Slc22a18	solute carrier family 22 (organic cation transporter), member 18 [Source:MGI Symbol;Acc:MGI:1336884]
ENSMUSG00000055373	85.2226	-1.51966	0.312102	-4.8691	1.1211e-06	4.46567e-05	Fut9	fucosyltransferase 9 [Source:MGI Symbol;Acc:MGI:1330859]
ENSMUSG00000032528	30.7101	-2.73107	0.561474	-4.86411	1.14976e-06	4.56709e-05	Vipr1	vasoactive intestinal peptide receptor 1 [Source:MGI Symbol;Acc:MGI:109272]
ENSMUSG00000036264	1075.22	-1.59389	0.328063	-4.85849	1.18282e-06	4.67247e-05	Fstl4	follistatin-like 4 [Source:MGI Symbol;Acc:MGI:2443199]
ENSMUSG00000068289	37.7369	-2.88244	0.594434	-4.84906	1.2405e-06	4.86004e-05	Cma2	chymase 2, mast cell [Source:MGI Symbol;Acc:MGI:88426]
ENSMUSG00000051159	3686.77	-1.35094	0.278675	-4.84774	1.24877e-06	4.87908e-05	Cited1	Cbp/p300-interacting transactivator with Glu/Asp-rich carboxy-terminal domain 1 [Source:MGI Symbol;Acc:MGI:108023]
ENSMUSG00000097462	119.825	-1.60603	0.331626	-4.84289	1.27965e-06	4.98609e-05	9530026P05Rik	RIKEN cDNA 9530026P05 gene [Source:MGI Symbol;Acc:MGI:1924659]
ENSMUSG00000022540	1543.04	-1.60992	0.332815	-4.83729	1.31619e-06	5.11454e-05	Rogdi	rogdi homolog [Source:MGI Symbol;Acc:MGI:1913299]
ENSMUSG00000060803	25855.3	-1.03606	0.214236	-4.83607	1.32431e-06	5.13214e-05	Gstp1	glutathione S-transferase, pi 1 [Source:MGI Symbol;Acc:MGI:95865]
ENSMUSG00000027215	575.839	-1.34653	0.278512	-4.83472	1.3333e-06	5.13915e-05	Cd82	CD82 antigen [Source:MGI Symbol;Acc:MGI:104651]
ENSMUSG00000040759	363.554	-1.2129	0.250967	-4.83289	1.34564e-06	5.17277e-05	Cmtm5	CKLF-like MARVEL transmembrane domain containing 5 [Source:MGI Symbol;Acc:MGI:2447164]
ENSMUSG00000020892	50.6626	-2.38684	0.495208	-4.81988	1.43648e-06	5.49242e-05	Aloxe3	arachidonate lipoxygenase 3 [Source:MGI Symbol;Acc:MGI:1345140]
ENSMUSG00000004651	30862.3	-1.33899	0.279095	-4.79763	1.60557e-06	6.074e-05	Tyr	tyrosinase [Source:MGI Symbol;Acc:MGI:98880]
ENSMUSG00000006369	3395.36	-1.21229	0.25486	-4.75671	1.96778e-06	7.36628e-05	Fbln1	fibulin 1 [Source:MGI Symbol;Acc:MGI:95487]
ENSMUSG00000039115	2311.65	-1.28655	0.271274	-4.74263	2.10962e-06	7.81542e-05	Itga9	integrin alpha 9 [Source:MGI Symbol;Acc:MGI:104756]
ENSMUSG00000079235	489.857	-1.93932	0.409729	-4.73317	2.2104e-06	8.14659e-05	Ccdc13	coiled-coil domain containing 13 [Source:MGI Symbol;Acc:MGI:1920144]
ENSMUSG00000019194	526.254	-1.01607	0.215439	-4.71627	2.40205e-06	8.78498e-05	Scn1b	sodium channel, voltage-gated, type I, beta [Source:MGI Symbol;Acc:MGI:98247]
ENSMUSG00000111709	125.055	-2.10786	0.448942	-4.69517	2.66387e-06	9.5712e-05	Gm3776	predicted gene 3776 [Source:MGI Symbol;Acc:MGI:3826440]
ENSMUSG00000029456	462.559	-1.14302	0.24363	-4.69165	2.71014e-06	9.66458e-05	Acad10	acyl-Coenzyme A dehydrogenase family, member 10 [Source:MGI Symbol;Acc:MGI:1919235]
ENSMUSG00000040289	95.2726	-1.94771	0.415959	-4.68246	2.83452e-06	0.000100083	Hey1	hairy/enhancer-of-split related with YRPW motif 1 [Source:MGI Symbol;Acc:MGI:1341800]
ENSMUSG00000031698	85.9828	-1.76854	0.378136	-4.677	2.91098e-06	0.000102278	Mylk3	myosin light chain kinase 3 [Source:MGI Symbol;Acc:MGI:2443063]
ENSMUSG00000004031	22.2274	-3.53416	0.762347	-4.6359	3.55393e-06	0.000123054	Brinp2	bone morphogenic protein/retinoic acid inducible neural-specific 2 [Source:MGI Symbol;Acc:MGI:2443333]
ENSMUSG00000008206	6275.02	-1.02888	0.223295	-4.60773	4.07089e-06	0.000139601	Cers4	ceramide synthase 4 [Source:MGI Symbol;Acc:MGI:1914510]
ENSMUSG00000003341	13.7391	-3.78465	0.823437	-4.59616	4.30347e-06	0.000146523	Atp8b3	ATPase, class I, type 8B, member 3 [Source:MGI Symbol;Acc:MGI:1914581]
ENSMUSG00000041828	198.827	-1.44128	0.314145	-4.58796	4.47598e-06	0.000151149	Abca8a	ATP-binding cassette, sub-family A (ABC1), member 8a [Source:MGI Symbol;Acc:MGI:2386846]
ENSMUSG00000030237	69.0233	-2.16669	0.473382	-4.57704	4.71607e-06	0.000157202	Slco1a4	solute carrier organic anion transporter family, member 1a4 [Source:MGI Symbol;Acc:MGI:1351896]
ENSMUSG00000035944	768.8	-1.31756	0.288147	-4.57254	4.8184e-06	0.000159868	Ttc38	tetratricopeptide repeat domain 38 [Source:MGI Symbol;Acc:MGI:2146198]
ENSMUSG00000024524	115.437	-1.53825	0.337455	-4.55839	5.15483e-06	0.00017024	Gnal	guanine nucleotide binding protein, alpha stimulating, olfactory type [Source:MGI Symbol;Acc:MGI:95774]
ENSMUSG00000107134	170.177	-1.18447	0.259917	-4.55711	5.18621e-06	0.000170882	Gm42528	predicted gene 42528 [Source:MGI Symbol;Acc:MGI:5662665]
ENSMUSG00000022199	166.697	-1.39286	0.307367	-4.53158	5.8543e-06	0.000189833	Slc22a17	solute carrier family 22 (organic cation transporter), member 17 [Source:MGI Symbol;Acc:MGI:1926225]
ENSMUSG00000097397	571.853	-1.46365	0.326005	-4.48966	7.13372e-06	0.000227199	Gm16861	predicted gene, 16861 [Source:MGI Symbol;Acc:MGI:4439785]
ENSMUSG00000029661	297.421	-1.20904	0.269703	-4.48284	7.36572e-06	0.00023303	Col1a2	collagen, type I, alpha 2 [Source:MGI Symbol;Acc:MGI:88468]
ENSMUSG00000019874	71.7816	-1.43227	0.319496	-4.48291	7.36318e-06	0.00023303	Fabp7	fatty acid binding protein 7, brain [Source:MGI Symbol;Acc:MGI:101916]
ENSMUSG00000111679	120.71	-1.63659	0.367118	-4.45794	8.27515e-06	0.000257249	Gm47063	predicted gene, 47063 [Source:MGI Symbol;Acc:MGI:6095774]
ENSMUSG00000036820	2180.78	-1.24075	0.278546	-4.45437	8.41404e-06	0.000260999	Amdhd2	amidohydrolase domain containing 2 [Source:MGI Symbol;Acc:MGI:2443978]
ENSMUSG00000028713	82.5684	-2.17253	0.488112	-4.4509	8.55129e-06	0.000264111	Cyp4b1	cytochrome P450, family 4, subfamily b, polypeptide 1 [Source:MGI Symbol;Acc:MGI:103225]
ENSMUSG00000107502	27.5151	-2.26596	0.50922	-4.44986	8.59252e-06	0.000264812	Gm44065	predicted gene, 44065 [Source:MGI Symbol;Acc:MGI:5690457]
ENSMUSG00000025911	327.036	-1.18416	0.266756	-4.4391	9.03354e-06	0.000276616	Adhfe1	alcohol dehydrogenase, iron containing, 1 [Source:MGI Symbol;Acc:MGI:1923437]
ENSMUSG00000021200	28.4336	-2.68279	0.604762	-4.4361	9.1602e-06	0.000279895	Asb2	ankyrin repeat and SOCS box-containing 2 [Source:MGI Symbol;Acc:MGI:1929743]
ENSMUSG00000002781	1354.63	-1.10165	0.248441	-4.43425	9.23939e-06	0.000281713	Tmem143	transmembrane protein 143 [Source:MGI Symbol;Acc:MGI:1917459]
ENSMUSG00000067276	215.171	-1.49246	0.340023	-4.38928	1.13725e-05	0.000336005	Capn6	calpain 6 [Source:MGI Symbol;Acc:MGI:1100850]
ENSMUSG00000063873	1367.6	-1.00104	0.228403	-4.38278	1.17177e-05	0.00034549	Slc24a3	solute carrier family 24 (sodium/potassium/calcium exchanger), member 3 [Source:MGI Symbol;Acc:MGI:2137513]
ENSMUSG00000032122	3059.47	-1.08963	0.248711	-4.3811	1.18081e-05	0.00034744	Slc37a2	solute carrier family 37 (glycerol-3-phosphate transporter), member 2 [Source:MGI Symbol;Acc:MGI:1929693]
ENSMUSG00000110634	31.3784	-1.98295	0.456175	-4.34691	1.38069e-05	0.000397262	Gm45895	predicted gene 45895 [Source:MGI Symbol;Acc:MGI:5805010]
ENSMUSG00000037989	618.319	-1.24573	0.289465	-4.30355	1.6808e-05	0.000471282	Wnk2	WNK lysine deficient protein kinase 2 [Source:MGI Symbol;Acc:MGI:1922857]
ENSMUSG00000015083	70.335	-1.33879	0.311745	-4.29451	1.75079e-05	0.000486141	C8g	complement component 8, gamma polypeptide [Source:MGI Symbol;Acc:MGI:88237]
ENSMUSG00000034245	332.902	-1.28064	0.299434	-4.27686	1.89547e-05	0.000523267	Hdac11	histone deacetylase 11 [Source:MGI Symbol;Acc:MGI:2385252]
ENSMUSG00000066842	221.338	-1.07385	0.25217	-4.25844	2.05855e-05	0.000567192	Hmcn1	hemicentin 1 [Source:MGI Symbol;Acc:MGI:2685047]
ENSMUSG00000020635	56.0094	-1.52869	0.359782	-4.24894	2.14784e-05	0.000583919	Fkbp1b	FK506 binding protein 1b [Source:MGI Symbol;Acc:MGI:1336205]
ENSMUSG00000032988	148.086	-1.1037	0.260279	-4.24047	2.23051e-05	0.000600683	Slc16a8	solute carrier family 16 (monocarboxylic acid transporters), member 8 [Source:MGI Symbol;Acc:MGI:1929519]
ENSMUSG00000041794	133.947	-1.18519	0.279792	-4.23597	2.27567e-05	0.000610544	Myrip	myosin VIIA and Rab interacting protein [Source:MGI Symbol;Acc:MGI:2384407]
ENSMUSG00000033857	222.465	-1.10174	0.260345	-4.23185	2.31777e-05	0.000618361	Engase	endo-beta-N-acetylglucosaminidase [Source:MGI Symbol;Acc:MGI:2443788]
ENSMUSG00000021066	135.181	-1.4286	0.340169	-4.19969	2.67284e-05	0.000701315	Atl1	atlastin GTPase 1 [Source:MGI Symbol;Acc:MGI:1921241]
ENSMUSG00000041329	142.932	-1.26147	0.300625	-4.19616	2.7148e-05	0.000708425	Atp1b2	ATPase, Na+/K+ transporting, beta 2 polypeptide [Source:MGI Symbol;Acc:MGI:88109]
ENSMUSG00000034949	172.874	-1.01794	0.24336	-4.18287	2.87854e-05	0.000744359	Zfr2	zinc finger RNA binding protein 2 [Source:MGI Symbol;Acc:MGI:2143792]
ENSMUSG00000043629	578.171	-1.0993	0.263627	-4.16992	3.04708e-05	0.000782285	1700019D03Rik	RIKEN cDNA 1700019D03 gene [Source:MGI Symbol;Acc:MGI:1914330]
ENSMUSG00000071648	110.551	-1.30237	0.312474	-4.16793	3.07384e-05	0.000786331	Rom1	rod outer segment membrane protein 1 [Source:MGI Symbol;Acc:MGI:97998]
ENSMUSG00000002475	29.782	-2.02215	0.485393	-4.16601	3.09972e-05	0.000788719	Abhd3	abhydrolase domain containing 3 [Source:MGI Symbol;Acc:MGI:2147183]
ENSMUSG00000120347	28.5472	-2.11149	0.508513	-4.15227	3.29188e-05	0.000833165	ENSMUSG00000120347	novel transcript
ENSMUSG00000040483	122.858	-1.22388	0.294935	-4.14965	3.32988e-05	0.000839812	Xaf1	XIAP associated factor 1 [Source:MGI Symbol;Acc:MGI:3772572]
ENSMUSG00000045094	191.618	-1.56002	0.377233	-4.13543	3.54286e-05	0.000887266	Arhgef37	Rho guanine nucleotide exchange factor (GEF) 37 [Source:MGI Symbol;Acc:MGI:3045339]
ENSMUSG00000047875	103.42	-1.0861	0.263186	-4.12674	3.67942e-05	0.000911884	Gpr157	G protein-coupled receptor 157 [Source:MGI Symbol;Acc:MGI:2442046]
ENSMUSG00000046352	342.088	-1.23536	0.300079	-4.11678	3.842e-05	0.000942378	Gjb2	gap junction protein, beta 2 [Source:MGI Symbol;Acc:MGI:95720]
ENSMUSG00000085761	101.956	-1.26313	0.308293	-4.09719	4.18195e-05	0.00100507	4930455G09Rik	RIKEN cDNA 4930455G09 gene [Source:MGI Symbol;Acc:MGI:1926167]
ENSMUSG00000073728	23.9998	-2.25551	0.550483	-4.09733	4.1794e-05	0.00100507	Tmem51os1	Tmem51 opposite strand 1 [Source:MGI Symbol;Acc:MGI:3642733]
ENSMUSG00000004558	235.304	-1.12011	0.273817	-4.09072	4.30042e-05	0.00103009	Ndrg2	N-myc downstream regulated gene 2 [Source:MGI Symbol;Acc:MGI:1352498]
ENSMUSG00000071042	810.004	-1.33657	0.330754	-4.04097	5.32306e-05	0.00123171	Rasgrp3	RAS, guanyl releasing protein 3 [Source:MGI Symbol;Acc:MGI:3028579]
ENSMUSG00000096606	44.5034	-1.7077	0.429253	-3.9783	6.94103e-05	0.00153648	Tpbgl	trophoblast glycoprotein-like [Source:MGI Symbol;Acc:MGI:3646425]
ENSMUSG00000000386	73.2676	-1.54033	0.388189	-3.96798	7.24843e-05	0.00158509	Mx1	MX dynamin-like GTPase 1 [Source:MGI Symbol;Acc:MGI:97243]
ENSMUSG00000084989	12.1696	-3.2267	0.814147	-3.96329	7.39233e-05	0.0016139	Crocc2	ciliary rootlet coiled-coil, rootletin family member 2 [Source:MGI Symbol;Acc:MGI:3045962]
ENSMUSG00000026271	17.3575	-2.71766	0.686758	-3.95724	7.58218e-05	0.00163653	Gpr35	G protein-coupled receptor 35 [Source:MGI Symbol;Acc:MGI:1929509]
ENSMUSG00000022231	17.0491	-2.7109	0.684927	-3.95794	7.55984e-05	0.00163653	Sema5a	sema domain, seven thrombospondin repeats (type 1 and type 1-like), transmembrane domain (TM) and short cytoplasmic domain, (semaphorin) 5A [Source:MGI Symbol;Acc:MGI:107556]
ENSMUSG00000089901	53.2615	-1.70458	0.436665	-3.90364	9.47556e-05	0.00200148	Gm8113	predicted gene 8113 [Source:MGI Symbol;Acc:MGI:3648791]
ENSMUSG00000025500	21.2245	-2.12159	0.543879	-3.90086	9.58533e-05	0.00201628	Lmntd2	lamin tail domain containing 2 [Source:MGI Symbol;Acc:MGI:1919250]
ENSMUSG00000041617	656.874	-1.05852	0.271519	-3.89851	9.67852e-05	0.00202937	Ccdc74a	coiled-coil domain containing 74A [Source:MGI Symbol;Acc:MGI:1919565]
ENSMUSG00000106961	40.2273	-1.73832	0.447168	-3.8874	0.000101324	0.00211833	Gm43128	predicted gene 43128 [Source:MGI Symbol;Acc:MGI:5663265]
ENSMUSG00000033208	79.8911	-1.63175	0.420193	-3.88334	0.000103032	0.00214151	S100b	S100 protein, beta polypeptide, neural [Source:MGI Symbol;Acc:MGI:98217]
ENSMUSG00000034845	212.366	-1.34115	0.347404	-3.86049	0.00011316	0.00231169	Plvap	plasmalemma vesicle associated protein [Source:MGI Symbol;Acc:MGI:1890497]
ENSMUSG00000032595	184.617	-1.22782	0.319201	-3.84653	0.000119801	0.00242496	Cdhr4	cadherin-related family member 4 [Source:MGI Symbol;Acc:MGI:1916648]
ENSMUSG00000068206	221.894	-1.0605	0.277248	-3.82509	0.000130724	0.00259993	Pick1	protein interacting with C kinase 1 [Source:MGI Symbol;Acc:MGI:894645]
ENSMUSG00000032625	1201.52	-1.19569	0.313254	-3.81701	0.000135078	0.00267453	Thsd7a	thrombospondin, type I, domain containing 7A [Source:MGI Symbol;Acc:MGI:2685683]
ENSMUSG00000107655	159.553	-1.54708	0.409555	-3.77745	0.000158439	0.0030576	Gm44220	predicted gene, 44220 [Source:MGI Symbol;Acc:MGI:5690612]
ENSMUSG00000085146	48.0274	-1.39003	0.368381	-3.77336	0.000161061	0.00310401	Eif2c5	eukaryotic translation initiation factor 2C, 5 [Source:MGI Symbol;Acc:MGI:2446636]
ENSMUSG00000091956	23.1235	-2.11897	0.562607	-3.76635	0.000165654	0.00317541	C2cd4b	C2 calcium-dependent domain containing 4B [Source:MGI Symbol;Acc:MGI:1922947]
ENSMUSG00000006784	11.6843	-3.15096	0.837757	-3.76119	0.000169107	0.00323292	Odad4	outer dynein arm complex subunit 4 [Source:MGI Symbol;Acc:MGI:1921657]
ENSMUSG00000015093	26.6197	-1.88686	0.502068	-3.75817	0.00017116	0.0032678	Clic3	chloride intracellular channel 3 [Source:MGI Symbol;Acc:MGI:1916704]
ENSMUSG00000029919	33.9984	-1.8943	0.504843	-3.75225	0.000175256	0.00333265	Hpgds	hematopoietic prostaglandin D synthase [Source:MGI Symbol;Acc:MGI:1859384]
ENSMUSG00000027316	227.669	-1.14684	0.305905	-3.74901	0.000177536	0.00337154	Gfra4	glial cell line derived neurotrophic factor family receptor alpha 4 [Source:MGI Symbol;Acc:MGI:1341873]
ENSMUSG00000047085	472.478	-1.04477	0.278865	-3.74651	0.000179315	0.0034008	Lrrc4b	leucine rich repeat containing 4B [Source:MGI Symbol;Acc:MGI:3027390]
ENSMUSG00000041658	110.953	-1.30413	0.348555	-3.74152	0.00018291	0.0034598	Rragb	Ras-related GTP binding B [Source:MGI Symbol;Acc:MGI:3038613]
ENSMUSG00000063564	35.6305	-1.63514	0.437116	-3.74076	0.000183467	0.00346577	Col23a1	collagen, type XXIII, alpha 1 [Source:MGI Symbol;Acc:MGI:2653243]
ENSMUSG00000017713	176.373	-1.04348	0.279612	-3.73188	0.000190058	0.0035667	Tha1	threonine aldolase 1 [Source:MGI Symbol;Acc:MGI:1919026]
ENSMUSG00000108645	36.7472	-1.95003	0.523278	-3.72658	0.000194098	0.00363299	Gm44722	predicted gene 44722 [Source:MGI Symbol;Acc:MGI:5753298]
ENSMUSG00000025893	101.133	-1.115	0.299386	-3.7243	0.000195858	0.00365509	Kbtbd3	kelch repeat and BTB (POZ) domain containing 3 [Source:MGI Symbol;Acc:MGI:1916399]
ENSMUSG00000116121	59.2942	-1.72396	0.463363	-3.72054	0.000198796	0.00368944	Gm49486	predicted gene, 49486 [Source:MGI Symbol;Acc:MGI:6155161]
ENSMUSG00000023904	371.716	-1.05857	0.284583	-3.71975	0.000199423	0.00369382	Hcfc1r1	host cell factor C1 regulator 1 (XPO1-dependent) [Source:MGI Symbol;Acc:MGI:2663619]
ENSMUSG00000120262	29.6886	-2.07379	0.557902	-3.71712	0.000201506	0.00371333	ENSMUSG00000120262	novel transcript
ENSMUSG00000028634	118.527	-1.02103	0.274795	-3.71559	0.000202732	0.00372631	Hivep3	human immunodeficiency virus type I enhancer binding protein 3 [Source:MGI Symbol;Acc:MGI:106589]
ENSMUSG00000031647	147.388	-1.34143	0.362488	-3.70061	0.000215085	0.00392508	Mfap3l	microfibrillar-associated protein 3-like [Source:MGI Symbol;Acc:MGI:1918556]
ENSMUSG00000062488	60.5134	-1.32427	0.358718	-3.69168	0.000222777	0.00401223	Ifit3b	interferon-induced protein with tetratricopeptide repeats 3B [Source:MGI Symbol;Acc:MGI:3698419]
ENSMUSG00000120414	191.077	-1.1068	0.300809	-3.67942	0.000233768	0.00418384	Gm32261	predicted gene, 32261 [Source:NCBI gene (formerly Entrezgene);Acc:102634755]
ENSMUSG00000115186	125.978	-1.2712	0.346909	-3.66437	0.000247947	0.00438817	Gm49417	predicted gene, 49417 [Source:MGI Symbol;Acc:MGI:6155048]
ENSMUSG00000070424	61.3531	-2.05897	0.568218	-3.62355	0.000290587	0.00499947	Art5	ADP-ribosyltransferase 5 [Source:MGI Symbol;Acc:MGI:107948]
ENSMUSG00000093862	15.6145	-2.7983	0.774171	-3.61457	0.000300844	0.00513986	Gm5117	predicted gene 5117 [Source:MGI Symbol;Acc:MGI:3648041]
ENSMUSG00000087085	14.0348	-2.89478	0.802742	-3.60612	0.000310811	0.00527236	Gm12068	predicted gene 12068 [Source:MGI Symbol;Acc:MGI:3649823]
ENSMUSG00000052353	94.4435	-1.69122	0.472517	-3.57918	0.00034467	0.00573114	Cemip	cell migration inducing protein, hyaluronan binding [Source:MGI Symbol;Acc:MGI:2443629]
ENSMUSG00000037653	69.5073	-1.2743	0.356285	-3.57664	0.000348037	0.00577371	Kctd8	potassium channel tetramerisation domain containing 8 [Source:MGI Symbol;Acc:MGI:2443804]
ENSMUSG00000032537	112.682	-1.33974	0.374633	-3.57613	0.000348715	0.00577824	Ephb1	Eph receptor B1 [Source:MGI Symbol;Acc:MGI:1096337]
ENSMUSG00000044055	21.1625	-2.21035	0.618243	-3.57521	0.000349941	0.00578515	Otos	otospiralin [Source:MGI Symbol;Acc:MGI:2672814]
ENSMUSG00000005716	12.6754	-2.90648	0.814949	-3.56646	0.000361837	0.00594744	Pvalb	parvalbumin [Source:MGI Symbol;Acc:MGI:97821]
ENSMUSG00000074213	78.3977	-1.56328	0.440195	-3.55133	0.000383289	0.00624263	Gm10642	predicted gene 10642 [Source:MGI Symbol;Acc:MGI:3704338]
ENSMUSG00000097093	36.3258	-1.41845	0.401127	-3.53617	0.000405974	0.00655587	C330013E15Rik	RIKEN cDNA C330013E15 gene [Source:MGI Symbol;Acc:MGI:1925695]
ENSMUSG00000040723	56.3298	-1.35437	0.383245	-3.53396	0.000409376	0.00659986	Rcsd1	RCSD domain containing 1 [Source:MGI Symbol;Acc:MGI:2676394]
ENSMUSG00000066026	137.974	-1.34248	0.380382	-3.52929	0.000416671	0.00668743	Dhrs3	dehydrogenase/reductase (SDR family) member 3 [Source:MGI Symbol;Acc:MGI:1315215]
ENSMUSG00000031610	32.7316	-2.087	0.591338	-3.52929	0.000416678	0.00668743	Scrg1	scrapie responsive gene 1 [Source:MGI Symbol;Acc:MGI:1328308]
ENSMUSG00000118400	50.443	-1.43906	0.407973	-3.52735	0.000419736	0.00670116	Gm6336	predicted pseudogene 6336 [Source:MGI Symbol;Acc:MGI:3647630]
ENSMUSG00000015843	50.4131	-1.38883	0.394684	-3.51883	0.000433451	0.0069024	Rxrg	retinoid X receptor gamma [Source:MGI Symbol;Acc:MGI:98216]
ENSMUSG00000089809	76.7224	-1.53244	0.436334	-3.51209	0.000444592	0.00703281	Rasgef1b	RasGEF domain family, member 1B [Source:MGI Symbol;Acc:MGI:2443755]
ENSMUSG00000030747	76.7073	-1.10255	0.315255	-3.49735	0.000469913	0.00739215	Dgat2	diacylglycerol O-acyltransferase 2 [Source:MGI Symbol;Acc:MGI:1915050]
ENSMUSG00000038637	93.9494	-1.21545	0.348127	-3.49139	0.000480517	0.00752617	Lrrc56	leucine rich repeat containing 56 [Source:MGI Symbol;Acc:MGI:1917802]
ENSMUSG00000032523	17.5948	-2.26064	0.653681	-3.45832	0.000543556	0.00834892	Hhatl	hedgehog acyltransferase-like [Source:MGI Symbol;Acc:MGI:1922020]
ENSMUSG00000096096	42.7514	-2.24353	0.652897	-3.43627	0.000589789	0.00890205	Trav4-4-dv10	T cell receptor alpha variable 4-4-DV10 [Source:MGI Symbol;Acc:MGI:3702138]
ENSMUSG00000036298	78.3487	-1.26046	0.368327	-3.42213	0.000621319	0.00920712	Slc2a13	solute carrier family 2 (facilitated glucose transporter), member 13 [Source:MGI Symbol;Acc:MGI:2146030]
ENSMUSG00000087408	258.553	-1.00811	0.295855	-3.40746	0.000655716	0.00963694	Cers1	ceramide synthase 1 [Source:MGI Symbol;Acc:MGI:2136690]
ENSMUSG00000108930	12.128	-3.11486	0.915482	-3.40243	0.000667901	0.00975586	Gm10648	predicted gene 10648 [Source:MGI Symbol;Acc:MGI:3642037]
ENSMUSG00000043664	82.8344	-1.19834	0.353015	-3.39457	0.000687361	0.00999925	Tmem221	transmembrane protein 221 [Source:MGI Symbol;Acc:MGI:3525074]
ENSMUSG00000057880	770.346	-1.04989	0.309325	-3.39412	0.000688484	0.0100054	Abat	4-aminobutyrate aminotransferase [Source:MGI Symbol;Acc:MGI:2443582]
ENSMUSG00000107696	22.2883	-2.33879	0.690371	-3.38773	0.000704737	0.0101562	Gm44171	predicted gene, 44171 [Source:MGI Symbol;Acc:MGI:5690563]
ENSMUSG00000015850	366.728	-1.01526	0.300034	-3.38383	0.00071482	0.0102424	Adamtsl4	ADAMTS-like 4 [Source:MGI Symbol;Acc:MGI:2389008]
ENSMUSG00000020102	227.217	-1.0312	0.305308	-3.37756	0.000731311	0.0104369	Slc16a7	solute carrier family 16 (monocarboxylic acid transporters), member 7 [Source:MGI Symbol;Acc:MGI:1330284]
ENSMUSG00000032514	25.0321	-1.80104	0.533338	-3.37692	0.000733036	0.0104511	Ttc21a	tetratricopeptide repeat domain 21A [Source:MGI Symbol;Acc:MGI:1921302]
ENSMUSG00000097061	200.317	-1.05425	0.312936	-3.36889	0.00075471	0.0107093	9330151L19Rik	RIKEN cDNA 9330151L19 gene [Source:MGI Symbol;Acc:MGI:3041168]
ENSMUSG00000024180	80.9934	-1.30791	0.389735	-3.3559	0.00079107	0.0111671	Pgap6	post-glycosylphosphatidylinositol attachment to proteins 6 [Source:MGI Symbol;Acc:MGI:1926283]
ENSMUSG00000030707	21.8524	-2.07021	0.618277	-3.34835	0.000812949	0.0114084	Coro1a	coronin, actin binding protein 1A [Source:MGI Symbol;Acc:MGI:1345961]
ENSMUSG00000118132	46.7686	-1.40557	0.420775	-3.34043	0.000836497	0.0117044	4833408A19Rik	RIKEN cDNA 4833408A19 gene [Source:MGI Symbol;Acc:MGI:1921038]
ENSMUSG00000085396	477.806	-1.06592	0.319307	-3.33821	0.000843188	0.011775	Firre	functional intergenic repeating RNA element [Source:MGI Symbol;Acc:MGI:2147989]
ENSMUSG00000028871	12.2186	-2.45935	0.742192	-3.31363	0.000920935	0.0126873	Rspo1	R-spondin 1 [Source:MGI Symbol;Acc:MGI:2183426]
ENSMUSG00000038390	57.0078	-1.58487	0.48063	-3.29749	0.000975538	0.0132986	Gpr162	G protein-coupled receptor 162 [Source:MGI Symbol;Acc:MGI:1315214]
ENSMUSG00000089744	9.09608	-3.67324	1.11407	-3.29712	0.000976807	0.0133032	Gm16146	predicted gene 16146 [Source:MGI Symbol;Acc:MGI:3801801]
ENSMUSG00000115856	53.2683	-1.1531	0.350292	-3.29182	0.000995402	0.0134285	Gm18095	predicted gene, 18095 [Source:MGI Symbol;Acc:MGI:5010280]
ENSMUSG00000083646	56.7768	-1.44327	0.438979	-3.28778	0.00100982	0.0135846	Gm6088	predicted gene 6088 [Source:MGI Symbol;Acc:MGI:3647646]
ENSMUSG00000024036	100.86	-1.27332	0.388432	-3.2781	0.00104507	0.0139278	Slc37a1	solute carrier family 37 (glycerol-3-phosphate transporter), member 1 [Source:MGI Symbol;Acc:MGI:2446181]
ENSMUSG00000067629	211.675	-1.04853	0.32111	-3.26534	0.00109333	0.0143833	Syngap1	synaptic Ras GTPase activating protein 1 homolog (rat) [Source:MGI Symbol;Acc:MGI:3039785]
ENSMUSG00000034685	35.689	-1.33285	0.408782	-3.26053	0.00111205	0.0145759	Fam171a2	family with sequence similarity 171, member A2 [Source:MGI Symbol;Acc:MGI:2448496]
ENSMUSG00000013653	81.3099	-1.39066	0.427896	-3.25	0.00115407	0.0149621	1810065E05Rik	RIKEN cDNA 1810065E05 gene [Source:MGI Symbol;Acc:MGI:1917114]
ENSMUSG00000087496	17.3271	-2.33772	0.723011	-3.23331	0.00122364	0.0157269	Gm13523	predicted gene 13523 [Source:MGI Symbol;Acc:MGI:3651426]
ENSMUSG00000025494	46.4176	-1.93483	0.604339	-3.20156	0.00136685	0.0171606	Sigirr	single immunoglobulin and toll-interleukin 1 receptor (TIR) domain [Source:MGI Symbol;Acc:MGI:1344402]
ENSMUSG00000051113	82.9997	-1.04301	0.326093	-3.19851	0.00138142	0.0172829	Fam71e1	family with sequence similarity 71, member E1 [Source:MGI Symbol;Acc:MGI:1922788]
ENSMUSG00000026688	262.539	-1.02851	0.322297	-3.1912	0.00141683	0.0176333	Mgst3	microsomal glutathione S-transferase 3 [Source:MGI Symbol;Acc:MGI:1913697]
ENSMUSG00000032698	66.2665	-1.15517	0.362261	-3.18879	0.00142871	0.0177194	Lmo2	LIM domain only 2 [Source:MGI Symbol;Acc:MGI:102811]
ENSMUSG00000055862	85.2268	-1.12748	0.355253	-3.17374	0.00150489	0.0185677	Izumo4	IZUMO family member 4 [Source:MGI Symbol;Acc:MGI:1918814]
ENSMUSG00000025207	87.8553	-1.0707	0.338823	-3.16006	0.00157736	0.0193119	Sema4g	sema domain, immunoglobulin domain (Ig), transmembrane domain (TM) and short cytoplasmic domain, (semaphorin) 4G [Source:MGI Symbol;Acc:MGI:1347047]
ENSMUSG00000033849	29.2945	-1.90148	0.603992	-3.14819	0.00164287	0.0199601	B3galt2	UDP-Gal:betaGlcNAc beta 1,3-galactosyltransferase, polypeptide 2 [Source:MGI Symbol;Acc:MGI:1349461]
ENSMUSG00000097855	59.5934	-1.066	0.33926	-3.14213	0.00167725	0.0202916	A930007I19Rik	RIKEN cDNA A930007I19 gene [Source:MGI Symbol;Acc:MGI:1925029]
ENSMUSG00000041700	60.7646	-1.38503	0.440966	-3.1409	0.00168429	0.0203424	Lhfpl1	lipoma HMGIC fusion partner-like 1 [Source:MGI Symbol;Acc:MGI:1891214]
ENSMUSG00000107741	51.1478	-1.17649	0.37546	-3.13345	0.00172766	0.0207261	Gm2011	predicted gene 2011 [Source:MGI Symbol;Acc:MGI:3780180]
ENSMUSG00000078607	23.2564	-1.75167	0.559756	-3.12934	0.00175199	0.0209828	1810010H24Rik	RIKEN cDNA 1810010H24 gene [Source:MGI Symbol;Acc:MGI:1916316]
ENSMUSG00000053930	24.5017	-1.74687	0.559518	-3.1221	0.00179568	0.0213629	Shisa6	shisa family member 6 [Source:MGI Symbol;Acc:MGI:2685725]
ENSMUSG00000097574	58.1914	-1.35503	0.436671	-3.1031	0.00191505	0.0224285	C920006O11Rik	RIKEN cDNA C920006O11 gene [Source:MGI Symbol;Acc:MGI:2443759]
ENSMUSG00000066189	72.8048	-1.18956	0.385196	-3.0882	0.00201372	0.0233356	Cacng3	calcium channel, voltage-dependent, gamma subunit 3 [Source:MGI Symbol;Acc:MGI:1859165]
ENSMUSG00000105867	76.5171	-1.0237	0.332096	-3.08255	0.00205238	0.0236495	Gm42517	predicted gene 42517 [Source:MGI Symbol;Acc:MGI:5662654]
ENSMUSG00000063929	20.2434	-2.39905	0.781893	-3.06826	0.00215313	0.0246318	Cyp4a32	cytochrome P450, family 4, subfamily a, polypeptide 32 [Source:MGI Symbol;Acc:MGI:3717148]
ENSMUSG00000090086	143.536	-1.29383	0.423838	-3.05266	0.00226821	0.025722	AI480526	expressed sequence AI480526 [Source:MGI Symbol;Acc:MGI:2140910]
ENSMUSG00002076405	12.2282	-2.32229	0.761951	-3.04782	0.00230512	0.0260784	ENSMUSG00002076405	-
ENSMUSG00000100301	17.5969	-2.45106	0.807348	-3.03594	0.00239785	0.026957	6030407O03Rik	RIKEN cDNA 6030407O03 gene [Source:MGI Symbol;Acc:MGI:1924410]
ENSMUSG00000114361	8.12122	-3.153	1.03971	-3.03258	0.00242475	0.027154	Gm31104	predicted gene, 31104 [Source:MGI Symbol;Acc:MGI:5590263]
ENSMUSG00000120180	28.7059	-1.48624	0.492161	-3.01982	0.00252926	0.0280593	ENSMUSG00000120180	novel transcript
ENSMUSG00000032816	31.8448	-1.49603	0.495695	-3.01804	0.00254415	0.0281154	Igdcc4	immunoglobulin superfamily, DCC subclass, member 4 [Source:MGI Symbol;Acc:MGI:1858497]
ENSMUSG00000032268	56.693	-1.25903	0.417582	-3.01504	0.00256941	0.0283508	Tmprss5	transmembrane protease, serine 5 (spinesin) [Source:MGI Symbol;Acc:MGI:1933407]
ENSMUSG00000032182	364.087	-1.0014	0.332184	-3.0146	0.00257317	0.0283703	Yipf2	Yip1 domain family, member 2 [Source:MGI Symbol;Acc:MGI:1922016]
ENSMUSG00000096727	77.8253	-1.22345	0.407193	-3.00459	0.00265939	0.0290614	Psmb9	proteasome (prosome, macropain) subunit, beta type 9 (large multifunctional peptidase 2) [Source:MGI Symbol;Acc:MGI:1346526]
ENSMUSG00000026809	26.8945	-1.60133	0.534892	-2.99375	0.00275575	0.0299674	Spaca9	sperm acrosome associated 9 [Source:MGI Symbol;Acc:MGI:1917237]
ENSMUSG00000105368	24.8027	-1.8663	0.624564	-2.98816	0.00280664	0.0304283	Gm43759	predicted gene 43759 [Source:MGI Symbol;Acc:MGI:5663896]
ENSMUSG00000022383	56.8329	-1.29125	0.43311	-2.98134	0.00286987	0.0310197	Ppara	peroxisome proliferator activated receptor alpha [Source:MGI Symbol;Acc:MGI:104740]
ENSMUSG00000112375	16.9032	-1.85093	0.621924	-2.97613	0.00291913	0.031457	Gm38560	predicted gene, 38560 [Source:MGI Symbol;Acc:MGI:5621445]
ENSMUSG00000026399	59.5408	-1.57184	0.52929	-2.96971	0.00298079	0.032001	Cd55	CD55 molecule, decay accelerating factor for complement [Source:MGI Symbol;Acc:MGI:104850]
ENSMUSG00000105957	79.7658	-1.0385	0.353838	-2.93495	0.00333604	0.0351292	Gm43254	predicted gene 43254 [Source:MGI Symbol;Acc:MGI:5663391]
ENSMUSG00000100075	38.575	-1.22565	0.420543	-2.91444	0.00356329	0.0367754	1700018L02Rik	RIKEN cDNA 1700018L02 gene [Source:MGI Symbol;Acc:MGI:1914579]
ENSMUSG00000022180	2359.51	-1.68518	0.581582	-2.89758	0.00376054	0.0382746	Slc7a8	solute carrier family 7 (cationic amino acid transporter, y+ system), member 8 [Source:MGI Symbol;Acc:MGI:1355323]
ENSMUSG00000097789	1437.27	-1.04025	0.359257	-2.89554	0.00378502	0.0384143	Gm2115	predicted gene 2115 [Source:MGI Symbol;Acc:MGI:3780284]
ENSMUSG00000024871	36.7074	-1.80766	0.627383	-2.88127	0.00396075	0.0398001	Doc2g	double C2, gamma [Source:MGI Symbol;Acc:MGI:1926250]
ENSMUSG00000097251	27.4529	-1.28622	0.446885	-2.87819	0.0039997	0.040025	5033417F24Rik	RIKEN cDNA 5033417F24 gene [Source:MGI Symbol;Acc:MGI:1923245]
ENSMUSG00000031980	83.9063	-1.61148	0.560066	-2.87731	0.00401084	0.0401084	Agt	angiotensinogen (serpin peptidase inhibitor, clade A, member 8) [Source:MGI Symbol;Acc:MGI:87963]
ENSMUSG00000110221	11.6571	-2.54371	0.885134	-2.87381	0.00405549	0.0404982	Gm36210	predicted gene, 36210 [Source:MGI Symbol;Acc:MGI:5595369]
ENSMUSG00000042784	41.1035	-1.12545	0.392345	-2.86853	0.00412386	0.0409522	Muc1	mucin 1, transmembrane [Source:MGI Symbol;Acc:MGI:97231]
ENSMUSG00000096959	24.9192	-1.35524	0.473449	-2.86247	0.00420348	0.0416272	4930509G22Rik	RIKEN cDNA 4930509G22 gene [Source:MGI Symbol;Acc:MGI:1914984]
ENSMUSG00000059013	161.926	-1.09591	0.383524	-2.85747	0.00427037	0.0419988	Sh2d3c	SH2 domain containing 3C [Source:MGI Symbol;Acc:MGI:1351631]
ENSMUSG00000048939	8.84876	-2.44909	0.857713	-2.85537	0.00429873	0.0421329	Atp13a5	ATPase type 13A5 [Source:MGI Symbol;Acc:MGI:2444068]
ENSMUSG00000097386	32.6147	-1.5629	0.548921	-2.84722	0.00441032	0.0427867	9130213A22Rik	RIKEN cDNA 9130213A22 gene [Source:MGI Symbol;Acc:MGI:3642718]
ENSMUSG00000085331	9.2035	-2.71107	0.952172	-2.84725	0.00440988	0.0427867	Gm11274	predicted gene 11274 [Source:MGI Symbol;Acc:MGI:3649225]
ENSMUSG00000042293	277.106	-1.06084	0.373999	-2.83649	0.00456118	0.0438249	Gm5617	predicted gene 5617 [Source:MGI Symbol;Acc:MGI:3643566]
ENSMUSG00000086328	87.4938	-1.0686	0.377037	-2.83421	0.00459388	0.0440889	2700033N17Rik	RIKEN cDNA 2700033N17 gene [Source:MGI Symbol;Acc:MGI:1919853]
ENSMUSG00000006345	42.7913	-1.30897	0.462422	-2.83069	0.00464475	0.0443687	Ggt1	gamma-glutamyltransferase 1 [Source:MGI Symbol;Acc:MGI:95706]
ENSMUSG00000089651	20.1268	-1.80744	0.642294	-2.81404	0.00489225	0.0463306	Gm16353	predicted gene 16353 [Source:MGI Symbol;Acc:MGI:3840136]
ENSMUSG00000001666	105.913	-1.04302	0.371133	-2.81037	0.00494838	0.0467693	Ddt	D-dopachrome tautomerase [Source:MGI Symbol;Acc:MGI:1298381]
ENSMUSG00000116478	25.9105	-1.3903	0.496747	-2.79881	0.00512911	0.0480555	Gm18890	predicted gene, 18890 [Source:MGI Symbol;Acc:MGI:5011075]
ENSMUSG00000004939	7.82402	-2.47943	0.886899	-2.79562	0.00518002	0.0483829	Nmrk2	nicotinamide riboside kinase 2 [Source:MGI Symbol;Acc:MGI:1916814]
ENSMUSG00000022066	165.815	-3.28213	1.1833	-2.7737	0.00554232	0.0510336	Entpd4b	ectonucleoside triphosphate diphosphohydrolase 4B [Source:MGI Symbol;Acc:MGI:5435040]
ENSMUSG00000110902	12.1637	-2.30587	0.832787	-2.76886	0.00562521	0.0515644	Gm33104	predicted gene, 33104 [Source:MGI Symbol;Acc:MGI:5592263]
ENSMUSG00000079323	31.3493	-1.56418	0.566322	-2.76199	0.00574503	0.0523904	Gm20661	predicted gene 20661 [Source:MGI Symbol;Acc:MGI:5313108]
ENSMUSG00000024211	12.2234	-2.13304	0.773424	-2.75791	0.00581714	0.0528159	Grm8	glutamate receptor, metabotropic 8 [Source:MGI Symbol;Acc:MGI:1351345]
ENSMUSG00000032489	42.119	-1.12998	0.410792	-2.75073	0.00594625	0.0537493	Kif9	kinesin family member 9 [Source:MGI Symbol;Acc:MGI:1098237]
ENSMUSG00000032968	102.054	-1.07226	0.391573	-2.73834	0.006175	0.0550171	Inha	inhibin alpha [Source:MGI Symbol;Acc:MGI:96569]
ENSMUSG00000063698	37.4663	-1.16207	0.42475	-2.73589	0.00622117	0.0552564	Sfxn4	sideroflexin 4 [Source:MGI Symbol;Acc:MGI:2137680]
ENSMUSG00000071656	188.899	-1.02463	0.376968	-2.71809	0.00656605	0.0577458	Lrrn4cl	LRRN4 C-terminal like [Source:MGI Symbol;Acc:MGI:1916102]
ENSMUSG00000036641	15.5268	-1.72871	0.636001	-2.71809	0.00656606	0.0577458	Ccdc148	coiled-coil domain containing 148 [Source:MGI Symbol;Acc:MGI:3039583]
ENSMUSG00000114759	36.9731	-1.08915	0.402412	-2.70656	0.00679833	0.0591699	Gm10257	predicted gene 10257 [Source:MGI Symbol;Acc:MGI:3644245]
ENSMUSG00000000247	12.1003	-2.18582	0.808726	-2.70279	0.00687599	0.0597005	Lhx2	LIM homeobox protein 2 [Source:MGI Symbol;Acc:MGI:96785]
ENSMUSG00000041992	32.4726	-2.07492	0.767782	-2.70249	0.00688221	0.0597182	Rapgef5	Rap guanine nucleotide exchange factor (GEF) 5 [Source:MGI Symbol;Acc:MGI:2444365]
ENSMUSG00000028125	21.6133	-1.54421	0.572776	-2.696	0.00701773	0.0604539	Abca4	ATP-binding cassette, sub-family A (ABC1), member 4 [Source:MGI Symbol;Acc:MGI:109424]
ENSMUSG00000028909	36.1152	-1.32279	0.490978	-2.69419	0.007056	0.0606375	Ptpru	protein tyrosine phosphatase, receptor type, U [Source:MGI Symbol;Acc:MGI:1321151]
ENSMUSG00000051000	9.96349	-2.51722	0.934683	-2.69313	0.00707843	0.0607937	Fhip1a	FHF complex subunit HOOK interacting protein 1A [Source:MGI Symbol;Acc:MGI:2444746]
ENSMUSG00000046178	9.58679	-2.32675	0.867336	-2.68264	0.00730426	0.0622844	Nxph1	neurexophilin 1 [Source:MGI Symbol;Acc:MGI:107492]
ENSMUSG00000020905	32.2096	-1.24695	0.466197	-2.67472	0.00747921	0.0632108	Usp43	ubiquitin specific peptidase 43 [Source:MGI Symbol;Acc:MGI:2444541]
ENSMUSG00000120742	11.4112	-2.20999	0.83078	-2.66014	0.00781071	0.0649302	ENSMUSG00000120742	novel transcript, antisense to Kcnn2
ENSMUSG00000106590	18.677	-1.57216	0.592537	-2.65328	0.00797142	0.0657891	Gm42879	predicted gene 42879 [Source:MGI Symbol;Acc:MGI:5663016]
ENSMUSG00000042808	10.1155	-2.09219	0.788705	-2.65269	0.00798536	0.0658539	Gpx2	glutathione peroxidase 2 [Source:MGI Symbol;Acc:MGI:106609]
ENSMUSG00000021719	97.8533	-1.04906	0.395711	-2.65109	0.00802336	0.066091	Rgs7bp	regulator of G-protein signalling 7 binding protein [Source:MGI Symbol;Acc:MGI:106334]
ENSMUSG00000062157	39.6128	-1.19382	0.450405	-2.65054	0.00803629	0.0661594	Ifnlr1	interferon lambda receptor 1 [Source:MGI Symbol;Acc:MGI:2429859]
ENSMUSG00000085084	40.4129	-1.07812	0.408195	-2.64119	0.0082615	0.0672853	4930570G19Rik	RIKEN cDNA 4930570G19 gene [Source:MGI Symbol;Acc:MGI:1923158]
ENSMUSG00000097354	35.1351	-1.18852	0.449935	-2.64155	0.0082528	0.0672853	2310001H17Rik	RIKEN cDNA 2310001H17 gene [Source:MGI Symbol;Acc:MGI:1923682]
ENSMUSG00000111348	35.6627	-1.09647	0.415133	-2.64125	0.00826015	0.0672853	Gm19531	predicted gene, 19531 [Source:MGI Symbol;Acc:MGI:5011716]
ENSMUSG00000068617	26.8616	-1.26339	0.478628	-2.6396	0.00830034	0.0674932	Efcab1	EF-hand calcium binding domain 1 [Source:MGI Symbol;Acc:MGI:1914043]
ENSMUSG00000019880	20.0053	-2.23253	0.846215	-2.63825	0.00833342	0.0675938	Rspo3	R-spondin 3 [Source:MGI Symbol;Acc:MGI:1920030]
ENSMUSG00000120026	22.9147	-1.39201	0.532637	-2.61342	0.00896403	0.0713754	ENSMUSG00000120026	novel transcript, antisense to KO:Csnk2a1and Csnk2a1
ENSMUSG00000037161	30.9287	-1.96903	0.753914	-2.61175	0.00900797	0.0715633	Mgarp	mitochondria localized glutamic acid rich protein [Source:MGI Symbol;Acc:MGI:1914999]
ENSMUSG00000021846	37.926	-1.00919	0.386695	-2.6098	0.00905963	0.0718142	Peli2	pellino 2 [Source:MGI Symbol;Acc:MGI:1891445]
ENSMUSG00000085586	62.4278	-1.00814	0.38668	-2.60715	0.00912983	0.0721476	Gm11613	predicted gene 11613 [Source:MGI Symbol;Acc:MGI:3651819]
ENSMUSG00000051401	15.5402	-2.20211	0.844615	-2.60724	0.00912753	0.0721476	Kctd16	potassium channel tetramerisation domain containing 16 [Source:MGI Symbol;Acc:MGI:1914659]
ENSMUSG00000056296	57.0394	-1.27443	0.489236	-2.60494	0.00918894	0.0724775	Synpr	synaptoporin [Source:MGI Symbol;Acc:MGI:1919253]
ENSMUSG00000121075	24.8981	-1.4411	0.553524	-2.6035	0.00922766	0.0727429	ENSMUSG00000121075	novel transcript, antisense to Maff
ENSMUSG00000070287	9.73538	-2.74715	1.05656	-2.60008	0.00932031	0.0732713	Slc35g2	solute carrier family 35, member G2 [Source:MGI Symbol;Acc:MGI:2685365]
ENSMUSG00000086247	18.421	-1.55887	0.60074	-2.59492	0.0094613	0.0742165	Gm15787	predicted gene 15787 [Source:MGI Symbol;Acc:MGI:3783229]
ENSMUSG00000028391	35.7344	-1.25066	0.483048	-2.58911	0.00962256	0.0751927	Wdr31	WD repeat domain 31 [Source:MGI Symbol;Acc:MGI:1918604]
ENSMUSG00000037206	8.88646	-1.98267	0.767703	-2.5826	0.00980589	0.0761981	Islr	immunoglobulin superfamily containing leucine-rich repeat [Source:MGI Symbol;Acc:MGI:1349645]
ENSMUSG00000026471	526.304	-1.0572	0.409493	-2.58174	0.00983041	0.076209	Mr1	major histocompatibility complex, class I-related [Source:MGI Symbol;Acc:MGI:1195463]
ENSMUSG00000069814	20.2416	-1.7791	0.689401	-2.58064	0.00986176	0.0763113	Ccdc92b	coiled-coil domain containing 92B [Source:MGI Symbol;Acc:MGI:3588240]
ENSMUSG00000025175	9.18526	-2.74813	1.0654	-2.57944	0.00989596	0.0764531	Fn3k	fructosamine 3 kinase [Source:MGI Symbol;Acc:MGI:1926834]
ENSMUSG00000048616	9.7452	-3.43922	1.33592	-2.57442	0.0100409	0.0771543	Nog	noggin [Source:MGI Symbol;Acc:MGI:104327]
ENSMUSG00000085054	8.69192	-2.40158	0.943862	-2.54442	0.0109459	0.08208	Gm15834	predicted gene 15834 [Source:MGI Symbol;Acc:MGI:3802168]
ENSMUSG00000087331	50.0131	-1.03406	0.406566	-2.5434	0.010978	0.0822771	1810021B22Rik	RIKEN cDNA 1810021B22 gene [Source:MGI Symbol;Acc:MGI:1916370]
ENSMUSG00000024437	17.796	-1.47298	0.579768	-2.54064	0.011065	0.0827991	Gm8615	predicted pseudogene 8615 [Source:MGI Symbol;Acc:MGI:3647532]
ENSMUSG00000035578	17.9374	-1.5565	0.614938	-2.53115	0.0113688	0.0842351	Iqcg	IQ motif containing G [Source:MGI Symbol;Acc:MGI:1916957]
ENSMUSG00000120844	22.3558	-1.47211	0.583496	-2.52291	0.0116389	0.085826	ENSMUSG00000120844	novel transcript, antisense to KO:RP23-183D11.3and Slc35e2
ENSMUSG00000029695	21.5533	-2.34835	0.930928	-2.52259	0.0116495	0.085826	Aass	aminoadipate-semialdehyde synthase [Source:MGI Symbol;Acc:MGI:1353573]
ENSMUSG00000063445	51.5074	-1.31985	0.523972	-2.51893	0.0117713	0.0863838	Nmral1	NmrA-like family domain containing 1 [Source:MGI Symbol;Acc:MGI:1915074]
ENSMUSG00000086392	9.90444	-2.32578	0.923134	-2.51944	0.0117541	0.0863838	Mccc1os	methylcrotonoyl-Coenzyme A carboxylase 1 (alpha), opposite strand [Source:MGI Symbol;Acc:MGI:3590669]
ENSMUSG00000026649	47.2692	-1.16355	0.463066	-2.5127	0.0119811	0.0875472	Cfap126	cilia and flagella associated protein 126 [Source:MGI Symbol;Acc:MGI:1922722]
ENSMUSG00000033644	147.031	-1.87876	0.748405	-2.51035	0.0120611	0.0879518	Piwil2	piwi-like RNA-mediated gene silencing 2 [Source:MGI Symbol;Acc:MGI:1930036]
ENSMUSG00000054618	46.5373	-1.01903	0.40617	-2.50887	0.0121119	0.0882772	Gm9951	predicted gene 9951 [Source:MGI Symbol;Acc:MGI:3641827]
ENSMUSG00000016206	9.25988	-2.41661	0.963499	-2.50816	0.012136	0.088408	H2-M3	histocompatibility 2, M region locus 3 [Source:MGI Symbol;Acc:MGI:95915]
ENSMUSG00000115689	26.1637	-1.71215	0.685944	-2.49605	0.0125585	0.0908361	4930435M08Rik	RIKEN cDNA 4930435M08 gene [Source:MGI Symbol;Acc:MGI:1921901]
ENSMUSG00000052605	184.921	-1.00153	0.40227	-2.4897	0.0127852	0.0920588	Isoc2b	isochorismatase domain containing 2b [Source:MGI Symbol;Acc:MGI:1914691]
ENSMUSG00000052951	120.745	-1.08917	0.437534	-2.48934	0.0127982	0.0921059	C130021I20Rik	Riken cDNA C130021I20 gene [Source:MGI Symbol;Acc:MGI:3639863]
ENSMUSG00000085024	24.6449	-1.37251	0.551811	-2.48729	0.012872	0.0923117	C230035I16Rik	RIKEN cDNA C230035I16 gene [Source:MGI Symbol;Acc:MGI:2444850]
ENSMUSG00000087222	52.3184	-1.10083	0.444076	-2.47893	0.0131776	0.0938061	E030042O20Rik	RIKEN cDNA E030042O20 gene [Source:MGI Symbol;Acc:MGI:2444099]
ENSMUSG00000096768	66.7226	-1.40553	0.568171	-2.47378	0.0133692	0.0945967	Gm47283	predicted gene, 47283 [Source:MGI Symbol;Acc:MGI:6096131]
ENSMUSG00000087397	34.1341	-1.57027	0.637347	-2.46377	0.0137485	0.0965638	Rapgef3os2	Rap guanine nucleotide exchange factor (GEF) 3, opposite strand 2 [Source:MGI Symbol;Acc:MGI:3826581]
ENSMUSG00000049086	147.49	-1.01051	0.410713	-2.46037	0.0138793	0.0971092	Bmyc	brain expressed myelocytomatosis oncogene [Source:MGI Symbol;Acc:MGI:88184]
ENSMUSG00000092325	30.4446	-1.09824	0.446697	-2.45857	0.0139491	0.0972558	Gm18284	predicted gene, 18284 [Source:MGI Symbol;Acc:MGI:5010469]
ENSMUSG00000028841	11.6279	-1.90877	0.779844	-2.44764	0.0143797	0.099338	Cnksr1	connector enhancer of kinase suppressor of Ras 1 [Source:MGI Symbol;Acc:MGI:2670958]
ENSMUSG00000097730	15.5088	-1.64655	0.673232	-2.44574	0.0144555	0.0995495	Gm26588	predicted gene, 26588 [Source:MGI Symbol;Acc:MGI:5477082]
ENSMUSG00000049515	15.8175	-1.48772	0.608355	-2.44548	0.014466	0.0995495	Espnl	espin-like [Source:MGI Symbol;Acc:MGI:2685402]
ENSMUSG00000097564	17.5824	-1.69771	0.695525	-2.4409	0.0146505	0.100606	C430014B12Rik	RIKEN cDNA C430014B12 gene [Source:MGI Symbol;Acc:MGI:2444820]
ENSMUSG00000110317	40.923	-1.02253	0.419277	-2.43878	0.0147368	0.101107	Gm45250	predicted gene 45250 [Source:MGI Symbol;Acc:MGI:5791086]
ENSMUSG00000107605	9.78457	-1.94384	0.79891	-2.43311	0.0149697	0.10218	Gm44117	predicted gene, 44117 [Source:MGI Symbol;Acc:MGI:5690509]
ENSMUSG00000031618	30.8374	-1.08429	0.44641	-2.42891	0.0151442	0.102978	Nr3c2	nuclear receptor subfamily 3, group C, member 2 [Source:MGI Symbol;Acc:MGI:99459]
ENSMUSG00000046169	26.4547	-1.19747	0.492955	-2.42917	0.0151335	0.102978	Adamts6	a disintegrin-like and metallopeptidase (reprolysin type) with thrombospondin type 1 motif, 6 [Source:MGI Symbol;Acc:MGI:1347348]
ENSMUSG00000049303	34.2667	-1.01522	0.418252	-2.4273	0.0152117	0.103277	Syt12	synaptotagmin XII [Source:MGI Symbol;Acc:MGI:2159601]
ENSMUSG00000102555	10.0445	-2.18893	0.902255	-2.42607	0.0152633	0.103492	6430511E19Rik	RIKEN cDNA 6430511E19 gene [Source:MGI Symbol;Acc:MGI:2443259]
ENSMUSG00000037375	9.5669	-2.10466	0.868199	-2.42416	0.0153437	0.103841	Hhat	hedgehog acyltransferase [Source:MGI Symbol;Acc:MGI:2444681]
ENSMUSG00000106623	78.2043	-2.70249	1.11531	-2.42309	0.0153893	0.103956	Gm43335	predicted gene 43335 [Source:MGI Symbol;Acc:MGI:5663472]
ENSMUSG00000030324	10.6435	-1.77544	0.732716	-2.4231	0.0153887	0.103956	Rho	rhodopsin [Source:MGI Symbol;Acc:MGI:97914]
ENSMUSG00000028133	64.0557	-1.12048	0.463612	-2.41686	0.0156552	0.104906	Rwdd3	RWD domain containing 3 [Source:MGI Symbol;Acc:MGI:1920420]
ENSMUSG00000021835	55.7752	-1.10059	0.455657	-2.41539	0.0157183	0.105129	Bmp4	bone morphogenetic protein 4 [Source:MGI Symbol;Acc:MGI:88180]
ENSMUSG00000097960	8.36289	-1.88567	0.781323	-2.41343	0.0158032	0.105488	A330074K22Rik	RIKEN cDNA A330074K22 gene [Source:MGI Symbol;Acc:MGI:3045392]
ENSMUSG00000074207	38.8715	-1.27761	0.530375	-2.40888	0.0160017	0.10643	Adh1	alcohol dehydrogenase 1 (class I) [Source:MGI Symbol;Acc:MGI:87921]
ENSMUSG00000108105	215.02	-1.76146	0.73401	-2.39978	0.016405	0.108407	Gm5340	predicted gene 5340 [Source:MGI Symbol;Acc:MGI:3779484]
ENSMUSG00000022756	21.2792	-1.71231	0.715027	-2.39475	0.0166316	0.109219	Slc7a4	solute carrier family 7 (cationic amino acid transporter, y+ system), member 4 [Source:MGI Symbol;Acc:MGI:2146512]
ENSMUSG00000030921	28.2389	-1.31311	0.549336	-2.39035	0.0168321	0.109908	Trim30a	tripartite motif-containing 30A [Source:MGI Symbol;Acc:MGI:98178]
ENSMUSG00000020836	32.6026	-1.2082	0.506814	-2.38391	0.0171298	0.111142	Coro6	coronin 6 [Source:MGI Symbol;Acc:MGI:2183448]
ENSMUSG00000041361	9.64765	-1.90649	0.800156	-2.38265	0.0171887	0.111473	Myzap	myocardial zonula adherens protein [Source:MGI Symbol;Acc:MGI:2142908]
ENSMUSG00000025194	17.9661	-1.51249	0.635058	-2.38165	0.0172352	0.111623	Abcc2	ATP-binding cassette, sub-family C (CFTR/MRP), member 2 [Source:MGI Symbol;Acc:MGI:1352447]
ENSMUSG00000047517	8.75909	-2.20038	0.924355	-2.38045	0.0172914	0.111835	Dmbt1	deleted in malignant brain tumors 1 [Source:MGI Symbol;Acc:MGI:106210]
ENSMUSG00000029601	20.2076	-1.38922	0.585155	-2.37411	0.0175915	0.113111	Iqcd	IQ motif containing D [Source:MGI Symbol;Acc:MGI:1922982]
ENSMUSG00000121137	119.103	-1.02608	0.432453	-2.37269	0.017659	0.113392	ENSMUSG00000121137	novel transcript, antisense to Slc7a15
ENSMUSG00000121215	12.7065	-1.7213	0.726198	-2.37028	0.0177744	0.113979	ENSMUSG00000121215	novel transcript
ENSMUSG00000035298	20.0015	-1.33555	0.563753	-2.36903	0.0178347	0.114263	Klhl35	kelch-like 35 [Source:MGI Symbol;Acc:MGI:1919434]
ENSMUSG00000018126	33.0881	-1.17533	0.496452	-2.36745	0.0179111	0.11457	Baiap2l2	BAI1-associated protein 2-like 2 [Source:MGI Symbol;Acc:MGI:2652819]
ENSMUSG00000070997	16.7559	-1.37684	0.582364	-2.36423	0.0180674	0.11529	1700055D18Rik	RIKEN cDNA 1700055D18 gene [Source:MGI Symbol;Acc:MGI:1920655]
ENSMUSG00000064310	10.4471	-2.00734	0.849004	-2.36435	0.018062	0.11529	Zpld1	zona pellucida like domain containing 1 [Source:MGI Symbol;Acc:MGI:2443415]
ENSMUSG00000070717	10.2763	-1.73254	0.734177	-2.35983	0.0182831	0.116086	Gm10300	predicted gene 10300 [Source:MGI Symbol;Acc:MGI:3641670]
ENSMUSG00000021638	37.6453	-1.13934	0.483059	-2.3586	0.0183441	0.116226	Ocln	occludin [Source:MGI Symbol;Acc:MGI:106183]
ENSMUSG00000037196	13.8995	-1.4882	0.632836	-2.35164	0.0186907	0.11796	Pacrg	PARK2 co-regulated [Source:MGI Symbol;Acc:MGI:1916560]
ENSMUSG00000105095	30.9474	-1.32402	0.564406	-2.34586	0.0189833	0.119009	8430422M14Rik	RIKEN cDNA 8430422M14 gene [Source:MGI Symbol;Acc:MGI:1925753]
ENSMUSG00000096971	38.6719	-1.15484	0.493063	-2.34217	0.0191721	0.119983	4930556M19Rik	RIKEN cDNA 4930556M19 gene [Source:MGI Symbol;Acc:MGI:1922509]
ENSMUSG00000066553	12.4303	-1.6856	0.720024	-2.34104	0.0192302	0.120189	Gm6969	predicted pseudogene 6969 [Source:MGI Symbol;Acc:MGI:3645320]
ENSMUSG00000026347	8.21267	-2.0901	0.894688	-2.33612	0.0194849	0.121515	Tmem163	transmembrane protein 163 [Source:MGI Symbol;Acc:MGI:1919410]
ENSMUSG00000106647	24.7111	-1.81071	0.776491	-2.33192	0.0197049	0.12262	Gm42523	predicted gene 42523 [Source:MGI Symbol;Acc:MGI:5662660]
ENSMUSG00000079502	21.8836	-1.21097	0.520396	-2.32702	0.0199642	0.123642	Cfap77	cilia and flagella associated protein 77 [Source:MGI Symbol;Acc:MGI:2685669]
ENSMUSG00000023972	16.0479	-1.39801	0.602965	-2.31856	0.0204189	0.125479	Ptk7	PTK7 protein tyrosine kinase 7 [Source:MGI Symbol;Acc:MGI:1918711]
ENSMUSG00000114241	12.2288	-1.71469	0.74086	-2.31446	0.0206424	0.126364	Gm30108	predicted gene, 30108 [Source:MGI Symbol;Acc:MGI:5589267]
ENSMUSG00000050035	37.0583	-1.2176	0.529657	-2.29884	0.0215138	0.129864	Fhl4	four and a half LIM domains 4 [Source:MGI Symbol;Acc:MGI:1338765]
ENSMUSG00000086889	26.5856	-1.15626	0.504481	-2.29197	0.0219072	0.131398	Phf2os1	PHD finger protein 2, opposite strand 1 [Source:MGI Symbol;Acc:MGI:3645592]
ENSMUSG00000052525	47.0767	-1.08037	0.471669	-2.29053	0.0219906	0.13172	Spdya	speedy/RINGO cell cycle regulator family, member A [Source:MGI Symbol;Acc:MGI:1918141]
ENSMUSG00000074646	15.7829	-1.6436	0.719276	-2.28508	0.022308	0.132808	6430550D23Rik	RIKEN cDNA 6430550D23 gene [Source:MGI Symbol;Acc:MGI:2443361]
ENSMUSG00000039099	19.0733	-1.3161	0.57629	-2.28374	0.0223867	0.133166	Wdr93	WD repeat domain 93 [Source:MGI Symbol;Acc:MGI:3646885]
ENSMUSG00000056144	47.0684	-1.284	0.56228	-2.28355	0.0223979	0.133177	Trim34a	tripartite motif-containing 34A [Source:MGI Symbol;Acc:MGI:2137359]
ENSMUSG00000051486	12.6111	-1.80979	0.793831	-2.27982	0.0226183	0.134278	Pcdhb11	protocadherin beta 11 [Source:MGI Symbol;Acc:MGI:2136746]
ENSMUSG00000120695	20.7921	-1.46969	0.646092	-2.27473	0.0229219	0.13528	ENSMUSG00000120695	novel transcript, antisense to Phyhipl
ENSMUSG00000077148	15.689	-1.38279	0.607854	-2.27488	0.0229132	0.13528	Gm22935	predicted gene, 22935 [Source:MGI Symbol;Acc:MGI:5452712]
ENSMUSG00000109015	22.6935	-1.21001	0.532088	-2.27408	0.0229611	0.135359	Gm31024	predicted gene, 31024 [Source:MGI Symbol;Acc:MGI:5590183]
ENSMUSG00000098720	18.3152	-1.2917	0.56839	-2.27255	0.0230531	0.135718	Gm27239	predicted gene 27239 [Source:MGI Symbol;Acc:MGI:5521082]
ENSMUSG00000029832	8.19112	-2.08577	0.917685	-2.27286	0.0230348	0.135718	Nfe2l3	nuclear factor, erythroid derived 2, like 3 [Source:MGI Symbol;Acc:MGI:1339958]
ENSMUSG00000063087	13.4562	-1.91263	0.843844	-2.26657	0.0234166	0.136891	Gm10125	predicted gene 10125 [Source:MGI Symbol;Acc:MGI:3642044]
ENSMUSG00000042087	63.3948	-1.07216	0.473498	-2.26433	0.0235537	0.13742	4933440N22Rik	RIKEN cDNA 4933440N22 gene [Source:MGI Symbol;Acc:MGI:1921721]
ENSMUSG00000048038	11.6486	-1.83322	0.810069	-2.26304	0.0236335	0.137662	Ccdc187	coiled-coil domain containing 187 [Source:MGI Symbol;Acc:MGI:3045295]
ENSMUSG00000068874	23.9697	-1.38466	0.617655	-2.2418	0.0249744	0.142398	Selenbp1	selenium binding protein 1 [Source:MGI Symbol;Acc:MGI:96825]
ENSMUSG00000026447	33.7	-1.02233	0.456297	-2.24049	0.0250594	0.142769	Pik3c2b	phosphatidylinositol-4-phosphate 3-kinase catalytic subunit type 2 beta [Source:MGI Symbol;Acc:MGI:2685045]
ENSMUSG00000115980	18.3411	-1.25913	0.562649	-2.23786	0.02523	0.143284	Gm49437	predicted gene, 49437 [Source:MGI Symbol;Acc:MGI:6155079]
ENSMUSG00000039194	33.9472	-1.25182	0.55973	-2.23647	0.0253213	0.143516	Rlbp1	retinaldehyde binding protein 1 [Source:MGI Symbol;Acc:MGI:97930]
ENSMUSG00000022371	59.2993	-1.10646	0.496553	-2.22828	0.025862	0.145258	Col14a1	collagen, type XIV, alpha 1 [Source:MGI Symbol;Acc:MGI:1341272]
ENSMUSG00000028996	15.2851	-1.41487	0.636376	-2.22332	0.0261941	0.14649	Rbp7	retinol binding protein 7, cellular [Source:MGI Symbol;Acc:MGI:1890409]
ENSMUSG00002076161	14.4004	-1.63204	0.738074	-2.21121	0.0270212	0.149479	Rn7sk	RNA, 7SK, nuclear [Source:MGI Symbol;Acc:MGI:103186]
ENSMUSG00000021234	34.1928	-1.12008	0.506669	-2.21067	0.0270584	0.149627	Fam161b	family with sequence similarity 161, member B [Source:MGI Symbol;Acc:MGI:2443027]
ENSMUSG00000054679	11.5856	-1.55145	0.705079	-2.20039	0.0277792	0.152434	Srsf12	serine and arginine-rich splicing factor 12 [Source:MGI Symbol;Acc:MGI:2661424]
ENSMUSG00000064288	20.0909	-1.14257	0.52009	-2.19686	0.0280302	0.153458	H4c12	H4 clustered histone 12 [Source:MGI Symbol;Acc:MGI:2448439]
ENSMUSG00000074194	22.1287	-1.51745	0.691041	-2.19589	0.0280996	0.15372	Zfp791	zinc finger protein 791 [Source:MGI Symbol;Acc:MGI:3648473]
ENSMUSG00000116841	9.31683	-2.10406	0.959222	-2.19351	0.0282709	0.154214	Gm49737	predicted gene, 49737 [Source:MGI Symbol;Acc:MGI:6215225]
ENSMUSG00000031112	91.8883	-1.13287	0.521006	-2.17439	0.0296761	0.158346	Stk26	serine/threonine kinase 26 [Source:MGI Symbol;Acc:MGI:1917665]
ENSMUSG00000100486	33.0055	-1.06339	0.49009	-2.16979	0.0300227	0.159482	Gm4131	predicted gene 4131 [Source:MGI Symbol;Acc:MGI:3782307]
ENSMUSG00000017390	19.8663	-1.21316	0.560676	-2.16374	0.0304844	0.160747	Aldoc	aldolase C, fructose-bisphosphate [Source:MGI Symbol;Acc:MGI:101863]
ENSMUSG00000119981	8.59805	-1.86644	0.866271	-2.15457	0.0311954	0.162873	ENSMUSG00000119981	novel transcript
ENSMUSG00000028174	8.61877	-1.75232	0.813417	-2.15426	0.0312194	0.162874	Rpe65	retinal pigment epithelium 65 [Source:MGI Symbol;Acc:MGI:98001]
ENSMUSG00000102590	17.3927	-1.2649	0.591201	-2.13955	0.032391	0.167024	Mannr	Mecom adjacent non-protein coding RNA [Source:MGI Symbol;Acc:MGI:5564803]
ENSMUSG00000110377	7.96611	-1.87432	0.877174	-2.13677	0.0326167	0.167701	Gm45363	predicted gene 45363 [Source:MGI Symbol;Acc:MGI:5791199]
ENSMUSG00000048603	16.1036	-1.4966	0.700762	-2.13568	0.0327055	0.167871	Gm9828	predicted gene 9828 [Source:MGI Symbol;Acc:MGI:3642913]
ENSMUSG00000112441	9.3279	-1.84181	0.864877	-2.12957	0.0332073	0.169529	Gm48898	predicted gene, 48898 [Source:MGI Symbol;Acc:MGI:6098663]
ENSMUSG00000043036	14.5333	-1.441	0.677317	-2.12751	0.0333777	0.1701	Ccdc63	coiled-coil domain containing 63 [Source:MGI Symbol;Acc:MGI:3607777]
ENSMUSG00000036504	21.0665	-1.12075	0.532656	-2.10408	0.0353716	0.17701	Phpt1	phosphohistidine phosphatase 1 [Source:MGI Symbol;Acc:MGI:1922704]
ENSMUSG00000106568	9.9307	-2.09968	0.998996	-2.10178	0.0355721	0.177417	Gm42814	predicted gene 42814 [Source:MGI Symbol;Acc:MGI:5662951]
ENSMUSG00000081052	9.4453	-1.89102	0.899682	-2.10187	0.0355643	0.177417	Gm6305	predicted gene 6305 [Source:MGI Symbol;Acc:MGI:3644967]
ENSMUSG00000041878	11.8579	-1.53012	0.72822	-2.10118	0.0356249	0.177534	8430432A02Rik	RIKEN cDNA 8430432A02 gene [Source:MGI Symbol;Acc:MGI:1918774]
ENSMUSG00000053889	11.6876	-1.54581	0.736909	-2.09769	0.0359328	0.178665	Kirrel3os	kirre like nephrin family adhesion molecule 3, opposite strand [Source:MGI Symbol;Acc:MGI:3045250]
ENSMUSG00000052087	21.9567	-1.04584	0.498929	-2.09616	0.0360676	0.179272	Rgs14	regulator of G-protein signaling 14 [Source:MGI Symbol;Acc:MGI:1859709]
ENSMUSG00000101599	61.0088	-1.01069	0.482352	-2.09534	0.0361412	0.179451	Gm20342	predicted gene, 20342 [Source:MGI Symbol;Acc:MGI:5012527]
ENSMUSG00000107689	12.6579	-1.76841	0.847092	-2.08762	0.0368321	0.181746	Gm44386	predicted gene, 44386 [Source:MGI Symbol;Acc:MGI:5690778]
ENSMUSG00000114438	9.94757	-1.65787	0.794357	-2.08706	0.0368824	0.181876	Gm47827	predicted gene, 47827 [Source:MGI Symbol;Acc:MGI:6097022]
ENSMUSG00000021130	53.438	-1.00302	0.480785	-2.08622	0.0369587	0.181969	Galnt16	polypeptide N-acetylgalactosaminyltransferase 16 [Source:MGI Symbol;Acc:MGI:1917754]
ENSMUSG00000105881	21.207	-1.1459	0.550418	-2.08187	0.0373545	0.182995	4932422M17Rik	RIKEN cDNA 4932422M17 gene [Source:MGI Symbol;Acc:MGI:1921616]
ENSMUSG00000070802	108.836	-1.0205	0.490766	-2.0794	0.0375807	0.183665	Pnma8b	PNMA family member 8B [Source:MGI Symbol;Acc:MGI:3645856]
ENSMUSG00000072688	19.5812	-1.14981	0.554134	-2.07496	0.0379903	0.184971	Gm10399	predicted gene 10399 [Source:MGI Symbol;Acc:MGI:3704255]
ENSMUSG00000084797	26.1156	-1.07884	0.520884	-2.07116	0.0383437	0.186134	Gm14321	predicted gene 14321 [Source:MGI Symbol;Acc:MGI:3701951]
ENSMUSG00000028076	26.0353	-1.13403	0.547956	-2.06956	0.0384936	0.186533	Cd1d1	CD1d1 antigen [Source:MGI Symbol;Acc:MGI:107674]
ENSMUSG00000028488	23.8287	-1.10382	0.533481	-2.06909	0.0385373	0.18658	Sh3gl2	SH3-domain GRB2-like 2 [Source:MGI Symbol;Acc:MGI:700009]
ENSMUSG00000046971	9.61696	-1.80819	0.874074	-2.0687	0.0385747	0.186645	Pla2g4f	phospholipase A2, group IVF [Source:MGI Symbol;Acc:MGI:2685493]
ENSMUSG00000035773	25.096	-1.05168	0.50895	-2.06638	0.0387928	0.187411	Kiss1r	KISS1 receptor [Source:MGI Symbol;Acc:MGI:2148793]
ENSMUSG00000025386	18.3446	-1.18078	0.573778	-2.0579	0.0395995	0.189854	Pde6g	phosphodiesterase 6G, cGMP-specific, rod, gamma [Source:MGI Symbol;Acc:MGI:97526]
ENSMUSG00000078519	19.7444	-1.12342	0.54845	-2.04836	0.0405247	0.192398	2310026L22Rik	RIKEN cDNA 2310026L22 gene [Source:MGI Symbol;Acc:MGI:1916844]
ENSMUSG00000114538	9.27958	-1.71411	0.840605	-2.03914	0.041436	0.195169	Gm31517	predicted gene, 31517 [Source:MGI Symbol;Acc:MGI:5590676]
ENSMUSG00000067203	30.8534	-1.16009	0.569868	-2.03572	0.0417786	0.196395	H2-K2	histocompatibility 2, K region locus 2 [Source:MGI Symbol;Acc:MGI:95906]
ENSMUSG00000017639	44.4089	-1.20468	0.596553	-2.01941	0.0434449	0.200991	Rab11fip4	RAB11 family interacting protein 4 (class II) [Source:MGI Symbol;Acc:MGI:2442920]
ENSMUSG00000033029	19.2954	-1.14253	0.566604	-2.01646	0.0437521	0.201889	1700088E04Rik	RIKEN cDNA 1700088E04 gene [Source:MGI Symbol;Acc:MGI:1920774]
ENSMUSG00000116898	24.7233	-1.2969	0.644278	-2.01295	0.0441202	0.202901	Gm49785	predicted gene, 49785 [Source:MGI Symbol;Acc:MGI:6215307]
ENSMUSG00000057280	29.453	-1.41098	0.701114	-2.01248	0.044169	0.202966	Musk	muscle, skeletal, receptor tyrosine kinase [Source:MGI Symbol;Acc:MGI:103581]
ENSMUSG00000102780	23.2216	-1.21686	0.60474	-2.01221	0.0441977	0.202966	Gm38253	predicted gene, 38253 [Source:MGI Symbol;Acc:MGI:5611481]
ENSMUSG00000044024	13.3381	-1.31609	0.65822	-1.99946	0.0455583	0.206427	Rell2	RELT-like 2 [Source:MGI Symbol;Acc:MGI:1918044]
ENSMUSG00000024013	11.015	-1.46379	0.733722	-1.99502	0.0460409	0.207627	Fgd2	FYVE, RhoGEF and PH domain containing 2 [Source:MGI Symbol;Acc:MGI:1347084]
ENSMUSG00000037280	14.4559	-1.4423	0.725367	-1.98837	0.0467706	0.20953	Galnt6	polypeptide N-acetylgalactosaminyltransferase 6 [Source:MGI Symbol;Acc:MGI:1891640]
ENSMUSG00000023826	13.1946	-1.29819	0.653118	-1.98768	0.0468468	0.209674	Prkn	parkin RBR E3 ubiquitin protein ligase [Source:MGI Symbol;Acc:MGI:1355296]
ENSMUSG00000091745	12.9446	-1.3313	0.67332	-1.97722	0.048017	0.213389	Gm17098	predicted gene 17098 [Source:MGI Symbol;Acc:MGI:4937925]
ENSMUSG00000039601	15.9664	-1.16436	0.589461	-1.97529	0.048235	0.21368	Rcan2	regulator of calcineurin 2 [Source:MGI Symbol;Acc:MGI:1858219]
ENSMUSG00000066705	10.0686	-1.8683	0.946563	-1.97377	0.0484074	0.214113	Fxyd6	FXYD domain-containing ion transport regulator 6 [Source:MGI Symbol;Acc:MGI:1890226]
ENSMUSG00000073437	45.4888	-1.14041	0.578447	-1.9715	0.0486667	0.214927	D330041H03Rik	RIKEN cDNA D330041H03 gene [Source:MGI Symbol;Acc:MGI:3603827]
ENSMUSG00000120316	15.8047	-1.40655	0.713614	-1.97103	0.0487206	0.215099	ENSMUSG00000120316	novel transcript
ENSMUSG00000107143	11.5201	-1.49329	0.760211	-1.96431	0.0494936	0.217571	Gm6598	predicted gene 6598 [Source:MGI Symbol;Acc:MGI:3646314]
ENSMUSG00000056643	9.52309	-1.74147	0.886757	-1.96387	0.0495455	0.217665	Chst13	carbohydrate sulfotransferase 13 [Source:MGI Symbol;Acc:MGI:1919047]
ENSMUSG00000092512	6.89915	-2.87486	1.21794	-2.36042	0.018254		Gm4152	predicted gene 4152 [Source:MGI Symbol;Acc:MGI:3782328]
ENSMUSG00000035896	7.52001	-4.35803	1.36332	-3.19662	0.00139049		Rnase1	ribonuclease, RNase A family, 1 (pancreatic) [Source:MGI Symbol;Acc:MGI:97919]
ENSMUSG00000040055	3.68568	-4.59654	1.86405	-2.46589	0.0136672		Gjb6	gap junction protein, beta 6 [Source:MGI Symbol;Acc:MGI:107588]
ENSMUSG00000022408	6.88156	-2.5023	1.00189	-2.49759	0.0125041		Fam83f	family with sequence similarity 83, member F [Source:MGI Symbol;Acc:MGI:2146227]
ENSMUSG00000085471	4.07456	-3.29217	1.58792	-2.07325	0.038149		4933423P22Rik	RIKEN cDNA 4933423P22 gene [Source:MGI Symbol;Acc:MGI:1918408]
ENSMUSG00000050272	6.27447	-3.03505	1.22371	-2.48019	0.0131311		Dscam	DS cell adhesion molecule [Source:MGI Symbol;Acc:MGI:1196281]
ENSMUSG00000118159	6.07287	-2.38416	1.1175	-2.13347	0.032886		Gm50402	predicted gene, 50402 [Source:MGI Symbol;Acc:MGI:6303314]
ENSMUSG00000064147	4.77916	-3.73429	1.50359	-2.48358	0.0130068		Rab44	RAB44, member RAS oncogene family [Source:MGI Symbol;Acc:MGI:3045302]
ENSMUSG00000010651	6.79551	-2.05689	1.02382	-2.00903	0.0445336		Acaa1b	acetyl-Coenzyme A acyltransferase 1B [Source:MGI Symbol;Acc:MGI:3605455]
ENSMUSG00000015890	7.37228	-3.06485	1.12019	-2.73601	0.00621897		Amdhd1	amidohydrolase domain containing 1 [Source:MGI Symbol;Acc:MGI:1919011]
ENSMUSG00000121125	4.47504	-2.63035	1.25208	-2.10079	0.0356596		ENSMUSG00000121125	novel transcript
ENSMUSG00000087336	6.92205	-1.82368	0.91402	-1.99523	0.0460177		Gm15860	predicted gene 15860 [Source:MGI Symbol;Acc:MGI:3801778]
ENSMUSG00000085174	7.12327	-2.04838	1.02018	-2.00786	0.0446585		Gm16206	predicted gene 16206 [Source:MGI Symbol;Acc:MGI:3801870]
ENSMUSG00000113647	6.2712	-2.42157	1.05815	-2.28849	0.0221088		Gm47210	predicted gene, 47210 [Source:MGI Symbol;Acc:MGI:6096014]
ENSMUSG00000118550	4.27386	-3.03399	1.47398	-2.05838	0.0395541		Gm52965	predicted gene, 52965 [Source:MGI Symbol;Acc:MGI:6388845]
ENSMUSG00000084007	5.26605	-3.19291	1.23074	-2.5943	0.00947838		Gm9003	predicted pseudogene 9003 [Source:MGI Symbol;Acc:MGI:3647163]
ENSMUSG00000040972	6.2401	-3.3249	1.20595	-2.75708	0.00583204		Igsf21	immunoglobulin superfamily, member 21 [Source:MGI Symbol;Acc:MGI:2681842]
ENSMUSG00000102912	5.75305	-2.65218	1.26752	-2.09242	0.0364008		Gm20731	predicted gene, 20731 [Source:MGI Symbol;Acc:MGI:5313040]
ENSMUSG00000113094	5.66977	-3.11	1.21355	-2.56273	0.0103854		Gm47447	predicted gene, 47447 [Source:MGI Symbol;Acc:MGI:6096402]
ENSMUSG00000111865	4.26264	-2.70561	1.30426	-2.07445	0.0380379		Gm47687	predicted gene, 47687 [Source:MGI Symbol;Acc:MGI:6096791]
ENSMUSG00000029361	7.65392	-2.2982	1.00385	-2.28939	0.022057		Nos1	nitric oxide synthase 1, neuronal [Source:MGI Symbol;Acc:MGI:97360]
ENSMUSG00000065999	2.72637	-3.55904	1.77627	-2.00365	0.0451072		Zfp985	zinc finger protein 985 [Source:MGI Symbol;Acc:MGI:3651986]
ENSMUSG00000120758	3.25908	-4.19871	1.73796	-2.41589	0.0156969		ENSMUSG00000120758	novel transcript, antisense to Mtx1
ENSMUSG00000092354	4.14786	-3.33535	1.43343	-2.32684	0.019974		Gm20548	predicted gene 20548 [Source:MGI Symbol;Acc:MGI:5142013]
ENSMUSG00000031853	7.25581	-2.59907	1.07215	-2.42417	0.0153435		Map3k21	mitogen-activated protein kinase kinase kinase 21 [Source:MGI Symbol;Acc:MGI:2385307]
ENSMUSG00000091154	3.06368	-4.52301	1.81897	-2.48658	0.0128978		Proscos	proline synthetase co-transcribed, opposite strand [Source:MGI Symbol;Acc:MGI:3704307]
ENSMUSG00000089983	3.08216	-3.98956	1.63393	-2.44169	0.0146186		2010320O07Rik	RIKEN cDNA 2010320O07 gene [Source:MGI Symbol;Acc:MGI:1917131]
ENSMUSG00000073102	6.39993	-2.10479	0.9537	-2.20698	0.0273157		Drc1	dynein regulatory complex subunit 1 [Source:MGI Symbol;Acc:MGI:2685906]
ENSMUSG00000044719	2.33017	-4.48222	1.96789	-2.27768	0.0227455		E230025N22Rik	Riken cDNA E230025N22 gene [Source:MGI Symbol;Acc:MGI:3687212]
ENSMUSG00000120864	4.9527	-2.65725	1.26244	-2.10484	0.0353048		ENSMUSG00000120864	novel transcript
ENSMUSG00000110677	4.57873	-5.05194	1.56448	-3.22915	0.00124158		Gm45777	predicted gene 45777 [Source:MGI Symbol;Acc:MGI:5804892]
ENSMUSG00000083140	2.6082	-4.68894	2.07673	-2.25785	0.0239551		Gm5073	predicted pseudogene 5073 [Source:MGI Symbol;Acc:MGI:3643718]
ENSMUSG00000066392	4.80969	-2.28157	1.16352	-1.96092	0.0498881		Nrxn3	neurexin III [Source:MGI Symbol;Acc:MGI:1096389]
ENSMUSG00000097592	3.55565	-3.293	1.53402	-2.14665	0.0318209		4930500F10Rik	RIKEN cDNA 4930500F10 gene [Source:MGI Symbol;Acc:MGI:1922262]
ENSMUSG00000044581	2.58342	-4.51431	1.95089	-2.31397	0.0206693		4932415D10Rik	RIKEN cDNA 4932415D10 gene [Source:MGI Symbol;Acc:MGI:3045298]
ENSMUSG00000026805	4.29772	-2.83572	1.37828	-2.05744	0.039644		Barhl1	BarH like homeobox 1 [Source:MGI Symbol;Acc:MGI:1859288]
ENSMUSG00000086515	4.5143	-2.76491	1.2866	-2.149	0.0316343		Erich2os	glutamate rich 2, opposite strand [Source:MGI Symbol;Acc:MGI:3826593]
ENSMUSG00000086268	3.73589	-4.54031	1.60683	-2.82564	0.0047187		Gm11670	predicted gene 11670 [Source:MGI Symbol;Acc:MGI:3649868]
ENSMUSG00000084947	2.28403	-4.20497	1.77881	-2.36392	0.0180829		Gm15594	predicted gene 15594 [Source:MGI Symbol;Acc:MGI:3783041]
ENSMUSG00000118546	3.67624	-4.04579	1.67167	-2.4202	0.0155118		Gm20348	predicted gene, 20348 [Source:MGI Symbol;Acc:MGI:5012533]
ENSMUSG00000113892	4.11686	-4.31155	1.6067	-2.68348	0.00728599		Gm48605	predicted gene, 48605 [Source:MGI Symbol;Acc:MGI:6098188]
ENSMUSG00000110926	3.47799	-3.07005	1.43446	-2.14022	0.0323373		Gm5917	predicted gene 5917 [Source:MGI Symbol;Acc:MGI:3646334]
ENSMUSG00000049799	7.30922	-1.80228	0.856815	-2.10347	0.0354247		Lrrc19	leucine rich repeat containing 19 [Source:MGI Symbol;Acc:MGI:2140219]
ENSMUSG00000043659	2.40832	-3.9222	1.95758	-2.0036	0.0451131		Npsr1	neuropeptide S receptor 1 [Source:MGI Symbol;Acc:MGI:2441738]
ENSMUSG00000007034	4.16344	-4.60605	1.63767	-2.81257	0.00491476		Slc44a4	solute carrier family 44, member 4 [Source:MGI Symbol;Acc:MGI:1917379]
ENSMUSG00000015599	4.524	-3.48327	1.43524	-2.42696	0.0152259		Ttbk1	tau tubulin kinase 1 [Source:MGI Symbol;Acc:MGI:2147036]
ENSMUSG00000034456	6.40244	-2.40865	1.01041	-2.38383	0.0171335		Uroc1	urocanase domain containing 1 [Source:MGI Symbol;Acc:MGI:2385332]
ENSMUSG00000121079	4.00068	-3.70954	1.43411	-2.58665	0.00969152		ENSMUSG00000121079	novel transcript
ENSMUSG00000035615	6.41107	-2.61504	1.14266	-2.28855	0.0221056		Frmpd1	FERM and PDZ domain containing 1 [Source:MGI Symbol;Acc:MGI:2446274]
ENSMUSG00000083856	4.42332	-3.11912	1.33487	-2.33664	0.0194579		Gm13886	predicted gene 13886 [Source:MGI Symbol;Acc:MGI:3649359]
ENSMUSG00000103697	2.76433	-3.98776	1.72184	-2.31599	0.020559		Gm38020	predicted gene, 38020 [Source:MGI Symbol;Acc:MGI:5611248]
ENSMUSG00000108218	7.08082	-2.25591	1.06437	-2.11949	0.0340491		Olfr1372-ps1	olfactory receptor 1372, pseudogene 1 [Source:MGI Symbol;Acc:MGI:3031206]
ENSMUSG00000075420	4.90557	-3.80826	1.48663	-2.56167	0.010417		Smim6	small integral membrane protein 6 [Source:MGI Symbol;Acc:MGI:1915778]
ENSMUSG00000048399	5.14397	-4.03372	1.38255	-2.91761	0.00352731		Tprg	transformation related protein 63 regulated [Source:MGI Symbol;Acc:MGI:1918588]
ENSMUSG00000090176	3.11262	-3.37243	1.59886	-2.10928	0.0349207		Cd200r2	Cd200 receptor 2 [Source:MGI Symbol;Acc:MGI:3042847]
ENSMUSG00000043969	6.46941	-2.38157	1.11388	-2.13807	0.0325107		Emx2	empty spiracles homeobox 2 [Source:MGI Symbol;Acc:MGI:95388]
ENSMUSG00000120272	2.11416	-4.31249	1.81793	-2.3722	0.0176825		ENSMUSG00000120272	novel transcript
ENSMUSG00000071036	2.0953	-4.49697	2.27073	-1.98041	0.0476574		Gm10309	predicted gene 10309 [Source:MGI Symbol;Acc:MGI:3641941]
ENSMUSG00000083748	2.65666	-4.50208	2.18526	-2.06021	0.0393789		Gm11662	predicted gene 11662 [Source:MGI Symbol;Acc:MGI:3651457]
ENSMUSG00000114920	3.07648	-4.07732	1.6124	-2.52874	0.0114474		Gm19097	predicted gene, 19097 [Source:MGI Symbol;Acc:MGI:5011282]
ENSMUSG00000106218	1.62184	-4.15811	2.06531	-2.0133	0.0440827		Gm43713	predicted gene 43713 [Source:MGI Symbol;Acc:MGI:5663850]
ENSMUSG00000010505	3.5088	-4.59887	1.66298	-2.76544	0.00568467		Myt1	myelin transcription factor 1 [Source:MGI Symbol;Acc:MGI:1100535]
ENSMUSG00000113209	1.69343	-4.31062	2.01729	-2.13683	0.0326115		1700081N11Rik	RIKEN cDNA 1700081N11 gene [Source:MGI Symbol;Acc:MGI:1920778]
ENSMUSG00000120634	2.00954	-3.70798	1.82751	-2.02898	0.0424607		ENSMUSG00000120634	novel transcript
ENSMUSG00000121275	6.12229	-2.62489	1.09714	-2.39249	0.0167343		ENSMUSG00000121275	novel transcript, antisense to Tmco1
ENSMUSG00000067627	4.39988	-5.65858	1.59965	-3.53739	0.000404104		Gm10217	predicted gene 10217 [Source:MGI Symbol;Acc:MGI:3642099]
ENSMUSG00000086952	6.50494	-2.62069	1.1316	-2.31591	0.0205631		Gm12596	predicted gene 12596 [Source:MGI Symbol;Acc:MGI:3649247]
ENSMUSG00000081077	1.71586	-4.39964	2.10504	-2.09005	0.0366134		Gm13899	predicted gene 13899 [Source:MGI Symbol;Acc:MGI:3652262]
ENSMUSG00000084904	3.41622	-3.22137	1.4805	-2.17587	0.0295652		Gm14827	predicted gene 14827 [Source:MGI Symbol;Acc:MGI:3705192]
ENSMUSG00000081355	3.69224	-2.87002	1.31807	-2.17743	0.0294483		Gm15264	predicted gene 15264 [Source:MGI Symbol;Acc:MGI:3705845]
ENSMUSG00000097069	5.98195	-2.85546	1.17296	-2.43441	0.0149161		Gm16998	predicted gene, 16998 [Source:MGI Symbol;Acc:MGI:4439922]
ENSMUSG00000106636	5.39826	-4.08955	1.5305	-2.67204	0.00753923		Gm43813	predicted gene 43813 [Source:MGI Symbol;Acc:MGI:5663950]
ENSMUSG00000114529	1.76355	-4.14626	1.92446	-2.1545	0.0312006		Gm4939	predicted gene 4939 [Source:MGI Symbol;Acc:MGI:3646780]
ENSMUSG00000091568	3.67492	-4.11352	1.83132	-2.2462	0.0246912		Gm8206	predicted gene 8206 [Source:MGI Symbol;Acc:MGI:3779788]
ENSMUSG00000098198	1.69772	-4.04966	1.94852	-2.07833	0.0376792		Gm9169	predicted gene 9169 [Source:MGI Symbol;Acc:MGI:3648561]
ENSMUSG00000031239	2.70793	-4.9117	1.74478	-2.81508	0.00487653		Itm2a	integral membrane protein 2A [Source:MGI Symbol;Acc:MGI:107706]
ENSMUSG00000010021	2.90774	-4.26826	1.95185	-2.18678	0.0287584		Kif19a	kinesin family member 19A [Source:MGI Symbol;Acc:MGI:2447024]
ENSMUSG00000071719	4.88586	-3.53961	1.27601	-2.77396	0.00553784		Nalf2	NALCN channel auxiliary factor 2 [Source:MGI Symbol;Acc:MGI:3648377]
ENSMUSG00000030762	3.38666	-4.51545	1.86415	-2.42225	0.0154246		Aqp8	aquaporin 8 [Source:MGI Symbol;Acc:MGI:1195271]
ENSMUSG00000029032	6.51871	-2.17581	0.992885	-2.1914	0.0284228		Arhgef16	Rho guanine nucleotide exchange factor (GEF) 16 [Source:MGI Symbol;Acc:MGI:2446219]
ENSMUSG00000030996	2.68376	-4.27206	1.81153	-2.35826	0.0183608		Art1	ADP-ribosyltransferase 1 [Source:MGI Symbol;Acc:MGI:107511]
ENSMUSG00000026587	2.98025	-5.18106	1.78302	-2.90577	0.00366351		Astn1	astrotactin 1 [Source:MGI Symbol;Acc:MGI:1098567]
ENSMUSG00000119950	2.04901	-4.79838	2.06338	-2.3255	0.0200454		ENSMUSG00000119950	novel transcript
ENSMUSG00000120329	2.02366	-3.81584	1.90406	-2.00405	0.0450649		ENSMUSG00000120329	novel transcript, antisense to Nup153
ENSMUSG00000097727	2.14019	-3.80831	1.91844	-1.98511	0.0471326		F630040K05Rik	RIKEN cDNA F630040K05 gene [Source:MGI Symbol;Acc:MGI:4437734]
ENSMUSG00000035582	2.87005	-3.17313	1.58658	-1.99998	0.0455028		Gdpd4	glycerophosphodiester phosphodiesterase domain containing 4 [Source:MGI Symbol;Acc:MGI:3606573]
ENSMUSG00000105044	2.54232	-3.62914	1.84136	-1.9709	0.048735		Gm10416	predicted pseudogene 10416 [Source:MGI Symbol;Acc:MGI:3645037]
ENSMUSG00000084967	2.42904	-4.39386	2.20078	-1.9965	0.0458792		Gm12296	predicted gene 12296 [Source:MGI Symbol;Acc:MGI:3711946]
ENSMUSG00000080850	2.96736	-4.94777	2.10812	-2.34701	0.0189247		Gm12439	predicted gene 12439 [Source:MGI Symbol;Acc:MGI:3651708]
ENSMUSG00000119191	1.85476	-4.71198	2.38054	-1.97937	0.047774		Gm25526	predicted gene, 25526 [Source:MGI Symbol;Acc:MGI:5455303]
ENSMUSG00000091831	2.95863	-3.44215	1.54608	-2.22637	0.0259891		Gm4707	predicted gene 4707 [Source:MGI Symbol;Acc:MGI:3782887]
ENSMUSG00000051243	2.0357	-4.33102	2.2052	-1.964	0.0495302		Islr2	immunoglobulin superfamily containing leucine-rich repeat 2 [Source:MGI Symbol;Acc:MGI:2444277]
ENSMUSG00000042988	7.66231	-2.33482	1.04643	-2.23122	0.0256667		Notum	notum palmitoleoyl-protein carboxylesterase [Source:MGI Symbol;Acc:MGI:1924833]
ENSMUSG00000020622	2.75979	-4.42122	1.90945	-2.31544	0.0205888		Nt5c1b	5'-nucleotidase, cytosolic IB [Source:MGI Symbol;Acc:MGI:1918131]
ENSMUSG00000032128	3.65373	-3.72996	1.56545	-2.38268	0.017187		Robo3	roundabout guidance receptor 3 [Source:MGI Symbol;Acc:MGI:1343102]
ENSMUSG00000034359	2.21355	-4.80361	2.33553	-2.05676	0.0397096		Skint2	selection and upkeep of intraepithelial T cells 2 [Source:MGI Symbol;Acc:MGI:3649629]
ENSMUSG00000017607	1.60286	-4.36619	2.10561	-2.0736	0.0381162		Tns4	tensin 4 [Source:MGI Symbol;Acc:MGI:2144377]

## Sheet: fig6D_DEGs_upregulated
fig. 6D ERK signaling _ upregulated DEGs FN vs. COL I
gene_id	baseMean	log2FoldChange	lfcSE	stat	pvalue	padj	gene_name	gene_description
ENSMUSG00000050711	318.799	4.71983	0.283201	16.666	2.31513e-62	3.31064e-58	Scg2	secretogranin II [Source:MGI Symbol;Acc:MGI:103033]
ENSMUSG00000029019	1308.15	3.04722	0.193123	15.7787	4.36364e-56	3.12001e-52	Nppb	natriuretic peptide type B [Source:MGI Symbol;Acc:MGI:97368]
ENSMUSG00000020427	299.222	3.8499	0.288471	13.3459	1.25224e-40	5.38205e-37	Igfbp3	insulin-like growth factor binding protein 3 [Source:MGI Symbol;Acc:MGI:96438]
ENSMUSG00000028780	1385.07	2.33216	0.192496	12.1153	8.76045e-34	2.08791e-30	Sema3c	sema domain, immunoglobulin domain (Ig), short basic domain, secreted, (semaphorin) 3C [Source:MGI Symbol;Acc:MGI:107557]
ENSMUSG00000001025	173.953	3.71983	0.313994	11.8468	2.2351e-32	4.56599e-29	S100a6	S100 calcium binding protein A6 (calcyclin) [Source:MGI Symbol;Acc:MGI:1339467]
ENSMUSG00000024593	1408.08	2.19789	0.202149	10.8726	1.55652e-27	2.78228e-24	Megf10	multiple EGF-like-domains 10 [Source:MGI Symbol;Acc:MGI:2685177]
ENSMUSG00000026204	147.169	5.01541	0.499981	10.0312	1.11161e-23	1.22277e-20	Ptprn	protein tyrosine phosphatase, receptor type, N [Source:MGI Symbol;Acc:MGI:102765]
ENSMUSG00000032135	9090.41	2.3159	0.231867	9.98806	1.71912e-23	1.75596e-20	Mcam	melanoma cell adhesion molecule [Source:MGI Symbol;Acc:MGI:1933966]
ENSMUSG00000019970	234.757	2.2714	0.228204	9.95337	2.43782e-23	2.32406e-20	Sgk1	serum/glucocorticoid regulated kinase 1 [Source:MGI Symbol;Acc:MGI:1340062]
ENSMUSG00000039982	453.9	2.47642	0.250071	9.90286	4.04539e-23	3.61557e-20	Dtx4	deltex 4, E3 ubiquitin ligase [Source:MGI Symbol;Acc:MGI:2672905]
ENSMUSG00000029334	111.613	7.05308	0.719406	9.80403	1.0818e-22	8.14198e-20	Prkg2	protein kinase, cGMP-dependent, type II [Source:MGI Symbol;Acc:MGI:108173]
ENSMUSG00000004891	1887.51	1.73217	0.180471	9.59809	8.14433e-22	5.5459e-19	Nes	nestin [Source:MGI Symbol;Acc:MGI:101784]
ENSMUSG00000030189	7870.84	1.40148	0.148879	9.41355	4.79635e-21	2.85783e-18	Ybx3	Y box protein 3 [Source:MGI Symbol;Acc:MGI:2137670]
ENSMUSG00000018593	29795.8	1.19355	0.127262	9.37867	6.68093e-21	3.82149e-18	Sparc	secreted acidic cysteine rich glycoprotein [Source:MGI Symbol;Acc:MGI:98373]
ENSMUSG00000049775	3501.42	1.98393	0.214301	9.2577	2.08887e-20	1.06682e-17	Tmsb4x	thymosin, beta 4, X chromosome [Source:MGI Symbol;Acc:MGI:99510]
ENSMUSG00000037411	59.9635	3.92668	0.428236	9.16944	4.75486e-20	2.19337e-17	Serpine1	serine (or cysteine) peptidase inhibitor, clade E, member 1 [Source:MGI Symbol;Acc:MGI:97608]
ENSMUSG00000056758	1246.73	2.96508	0.325912	9.09779	9.21844e-20	4.06763e-17	Hmga2	high mobility group AT-hook 2 [Source:MGI Symbol;Acc:MGI:101761]
ENSMUSG00000056737	233.707	4.02387	0.442386	9.09583	9.38683e-20	4.06763e-17	Capg	capping protein (actin filament), gelsolin-like [Source:MGI Symbol;Acc:MGI:1098259]
ENSMUSG00000029093	207.424	3.3672	0.373241	9.02151	1.8551e-19	7.80233e-17	Sorcs2	sortilin-related VPS10 domain containing receptor 2 [Source:MGI Symbol;Acc:MGI:1932289]
ENSMUSG00000022893	2661.48	2.57996	0.286202	9.01449	1.97786e-19	8.08097e-17	Adamts1	a disintegrin-like and metallopeptidase (reprolysin type) with thrombospondin type 1 motif, 1 [Source:MGI Symbol;Acc:MGI:109249]
ENSMUSG00000055301	187.573	4.28473	0.481114	8.90586	5.29751e-19	2.04742e-16	Adh7	alcohol dehydrogenase 7 (class IV), mu or sigma polypeptide [Source:MGI Symbol;Acc:MGI:87926]
ENSMUSG00000021223	678.989	2.6654	0.307405	8.67065	4.29659e-18	1.53603e-15	Papln	papilin, proteoglycan-like sulfated glycoprotein [Source:MGI Symbol;Acc:MGI:2386139]
ENSMUSG00000045103	111.104	3.05168	0.354588	8.60627	7.54749e-18	2.63242e-15	Dmd	dystrophin, muscular dystrophy [Source:MGI Symbol;Acc:MGI:94909]
ENSMUSG00000060487	329.902	2.99278	0.348476	8.58819	8.83476e-18	3.00803e-15	Samd5	sterile alpha motif domain containing 5 [Source:MGI Symbol;Acc:MGI:2444815]
ENSMUSG00000025856	477.774	1.47086	0.175832	8.36517	6.00304e-17	1.90763e-14	Pdgfa	platelet derived growth factor, alpha [Source:MGI Symbol;Acc:MGI:97527]
ENSMUSG00000019256	634.471	1.95511	0.236286	8.27437	1.2914e-16	3.92916e-14	Ahr	aryl-hydrocarbon receptor [Source:MGI Symbol;Acc:MGI:105043]
ENSMUSG00000037946	74.2846	3.82017	0.471438	8.10323	5.35207e-16	1.59447e-13	Fgd3	FYVE, RhoGEF and PH domain containing 3 [Source:MGI Symbol;Acc:MGI:1353657]
ENSMUSG00000036256	100.064	3.55037	0.442645	8.0208	1.05054e-15	2.94564e-13	Igfbp7	insulin-like growth factor binding protein 7 [Source:MGI Symbol;Acc:MGI:1352480]
ENSMUSG00000039405	51.5841	3.88337	0.488031	7.95721	1.75958e-15	4.74755e-13	Prss23	protease, serine 23 [Source:MGI Symbol;Acc:MGI:1923703]
ENSMUSG00000002602	2477.16	1.40604	0.178786	7.86437	3.70969e-15	9.1463e-13	Axl	AXL receptor tyrosine kinase [Source:MGI Symbol;Acc:MGI:1347244]
ENSMUSG00000015745	4316.46	1.28221	0.165163	7.76331	8.27396e-15	1.93963e-12	Plekho1	pleckstrin homology domain containing, family O member 1 [Source:MGI Symbol;Acc:MGI:1914470]
ENSMUSG00000038587	78.8049	4.75529	0.618394	7.68975	1.47428e-14	3.34639e-12	Akap12	A kinase (PRKA) anchor protein (gravin) 12 [Source:MGI Symbol;Acc:MGI:1932576]
ENSMUSG00000046711	6883.46	1.36018	0.177556	7.66058	1.85091e-14	4.13563e-12	Hmga1	high mobility group AT-hook 1 [Source:MGI Symbol;Acc:MGI:96160]
ENSMUSG00000022952	67.6157	3.97988	0.526654	7.55691	4.12757e-14	8.68004e-12	Runx1	runt related transcription factor 1 [Source:MGI Symbol;Acc:MGI:99852]
ENSMUSG00000028937	3462.92	1.21864	0.161309	7.55473	4.19732e-14	8.6988e-12	Acot7	acyl-CoA thioesterase 7 [Source:MGI Symbol;Acc:MGI:1917275]
ENSMUSG00000058672	1859.18	1.50957	0.201864	7.47815	7.53782e-14	1.45663e-11	Tubb2a	tubulin, beta 2A class IIA [Source:MGI Symbol;Acc:MGI:107861]
ENSMUSG00000026837	367.892	1.51421	0.204911	7.3896	1.47271e-13	2.73503e-11	Col5a1	collagen, type V, alpha 1 [Source:MGI Symbol;Acc:MGI:88457]
ENSMUSG00000091243	989.807	2.45116	0.337359	7.26572	3.71049e-13	6.6325e-11	Vgll3	vestigial like family member 3 [Source:MGI Symbol;Acc:MGI:1920819]
ENSMUSG00000040488	881.309	1.08588	0.14999	7.23972	4.49604e-13	7.74618e-11	Ltbp4	latent transforming growth factor beta binding protein 4 [Source:MGI Symbol;Acc:MGI:1321395]
ENSMUSG00000024659	10702.3	1.38529	0.192395	7.20025	6.01008e-13	1.01111e-10	Anxa1	annexin A1 [Source:MGI Symbol;Acc:MGI:96819]
ENSMUSG00000097183	254.24	1.756	0.245979	7.13881	9.41418e-13	1.5298e-10	Gm17501	predicted gene, 17501 [Source:MGI Symbol;Acc:MGI:4937135]
ENSMUSG00000017009	1652.54	1.00484	0.141962	7.07825	1.45991e-12	2.29414e-10	Sdc4	syndecan 4 [Source:MGI Symbol;Acc:MGI:1349164]
ENSMUSG00000001131	262.968	1.70649	0.241728	7.05955	1.67039e-12	2.56845e-10	Timp1	tissue inhibitor of metalloproteinase 1 [Source:MGI Symbol;Acc:MGI:98752]
ENSMUSG00000020547	1930.34	1.12553	0.159692	7.04812	1.8135e-12	2.7536e-10	Bzw2	basic leucine zipper and W2 domains 2 [Source:MGI Symbol;Acc:MGI:1914162]
ENSMUSG00000019894	423.987	1.69355	0.240325	7.04691	1.82931e-12	2.7536e-10	Slc6a15	solute carrier family 6 (neurotransmitter transporter), member 15 [Source:MGI Symbol;Acc:MGI:2143484]
ENSMUSG00000073802	657.444	1.30462	0.186025	7.01315	2.33006e-12	3.47082e-10	Cdkn2b	cyclin dependent kinase inhibitor 2B [Source:MGI Symbol;Acc:MGI:104737]
ENSMUSG00000034898	125.225	2.79392	0.400269	6.9801	2.94965e-12	4.30409e-10	Filip1	filamin A interacting protein 1 [Source:MGI Symbol;Acc:MGI:1917848]
ENSMUSG00000021838	642.21	1.57145	0.226916	6.92527	4.35142e-12	6.16092e-10	Samd4	sterile alpha motif domain containing 4 [Source:MGI Symbol;Acc:MGI:1921730]
ENSMUSG00000041189	83.1402	2.32095	0.340012	6.8261	8.72565e-12	1.19978e-09	Chrnb1	cholinergic receptor, nicotinic, beta polypeptide 1 (muscle) [Source:MGI Symbol;Acc:MGI:87890]
ENSMUSG00000048612	308.242	1.76405	0.260169	6.78041	1.19836e-11	1.58672e-09	Myof	myoferlin [Source:MGI Symbol;Acc:MGI:1919192]
ENSMUSG00000017144	752.128	1.36121	0.201028	6.77122	1.277e-11	1.67532e-09	Rnd3	Rho family GTPase 3 [Source:MGI Symbol;Acc:MGI:1921444]
ENSMUSG00000039058	182.907	1.7283	0.257702	6.70661	1.99202e-11	2.54338e-09	Ak5	adenylate kinase 5 [Source:MGI Symbol;Acc:MGI:2677491]
ENSMUSG00000038418	187.082	2.40196	0.358933	6.69196	2.20203e-11	2.76219e-09	Egr1	early growth response 1 [Source:MGI Symbol;Acc:MGI:95295]
ENSMUSG00000074415	561.091	1.39612	0.209527	6.66319	2.67942e-11	3.30308e-09	Mir100hg	Mir100 Mirlet7a-2 Mir125b-1 cluster host gene [Source:MGI Symbol;Acc:MGI:1920394]
ENSMUSG00000024043	471.987	1.83055	0.274808	6.66119	2.71626e-11	3.31988e-09	Arhgap28	Rho GTPase activating protein 28 [Source:MGI Symbol;Acc:MGI:2147003]
ENSMUSG00000001588	35.3396	4.45053	0.672433	6.61855	3.62733e-11	4.32257e-09	Acap1	ArfGAP with coiled-coil, ankyrin repeat and PH domains 1 [Source:MGI Symbol;Acc:MGI:2388270]
ENSMUSG00000041959	2789.94	1.34402	0.21015	6.39551	1.60015e-10	1.72046e-08	S100a10	S100 calcium binding protein A10 (calpactin) [Source:MGI Symbol;Acc:MGI:1339468]
ENSMUSG00000026768	194.548	1.45064	0.228478	6.34918	2.16472e-10	2.22702e-08	Itga8	integrin alpha 8 [Source:MGI Symbol;Acc:MGI:109442]
ENSMUSG00000040428	118.784	1.83997	0.290167	6.34107	2.28175e-10	2.29782e-08	Plekha4	pleckstrin homology domain containing, family A (phosphoinositide binding specific) member 4 [Source:MGI Symbol;Acc:MGI:1916467]
ENSMUSG00000038602	1738.21	1.85167	0.293205	6.31528	2.69673e-10	2.69673e-08	Slc35f1	solute carrier family 35, member F1 [Source:MGI Symbol;Acc:MGI:2139810]
ENSMUSG00000021567	2250.74	1.31261	0.207958	6.3119	2.75626e-10	2.72024e-08	Nkd2	naked cuticle 2 [Source:MGI Symbol;Acc:MGI:1919543]
ENSMUSG00000071637	1351.72	1.80459	0.286106	6.30741	2.83752e-10	2.77848e-08	Cebpd	CCAAT/enhancer binding protein (C/EBP), delta [Source:MGI Symbol;Acc:MGI:103573]
ENSMUSG00000053617	2456.08	1.16511	0.18507	6.29548	3.0645e-10	2.96097e-08	Sh3pxd2a	SH3 and PX domains 2A [Source:MGI Symbol;Acc:MGI:1298393]
ENSMUSG00000037031	499.246	1.17596	0.187181	6.28246	3.33262e-10	3.1771e-08	Tspan15	tetraspanin 15 [Source:MGI Symbol;Acc:MGI:1917673]
ENSMUSG00000018166	3695.72	1.37719	0.21925	6.28139	3.35559e-10	3.17781e-08	Erbb3	erb-b2 receptor tyrosine kinase 3 [Source:MGI Symbol;Acc:MGI:95411]
ENSMUSG00000117975	1188.74	1.38327	0.221751	6.23796	4.43323e-10	4.15962e-08	Itprip	inositol 1,4,5-triphosphate receptor interacting protein [Source:MGI Symbol;Acc:MGI:3042776]
ENSMUSG00000032020	852.064	1.20131	0.192599	6.23735	4.4505e-10	4.15962e-08	Ubash3b	ubiquitin associated and SH3 domain containing, B [Source:MGI Symbol;Acc:MGI:1920078]
ENSMUSG00000064181	1504.16	1.01847	0.163504	6.22906	4.69256e-10	4.35604e-08	Rab3ip	RAB3A interacting protein [Source:MGI Symbol;Acc:MGI:105933]
ENSMUSG00000024747	30.8831	3.63376	0.583446	6.22809	4.72159e-10	4.35604e-08	Aldh1a7	aldehyde dehydrogenase family 1, subfamily A7 [Source:MGI Symbol;Acc:MGI:1347050]
ENSMUSG00000028364	24.5486	4.58457	0.73639	6.22574	4.79288e-10	4.39347e-08	Tnc	tenascin C [Source:MGI Symbol;Acc:MGI:101922]
ENSMUSG00000052485	25.2888	8.26964	1.33044	6.21571	5.10923e-10	4.65363e-08	Tmem171	transmembrane protein 171 [Source:MGI Symbol;Acc:MGI:2685751]
ENSMUSG00000034394	47.3511	2.5571	0.414933	6.16269	7.15216e-10	6.31333e-08	Lif	leukemia inhibitory factor [Source:MGI Symbol;Acc:MGI:96787]
ENSMUSG00000022636	2432.7	1.22751	0.200552	6.12066	9.319e-10	8.02781e-08	Alcam	activated leukocyte cell adhesion molecule [Source:MGI Symbol;Acc:MGI:1313266]
ENSMUSG00000033730	193.944	1.63951	0.267946	6.11879	9.42866e-10	8.07364e-08	Egr3	early growth response 3 [Source:MGI Symbol;Acc:MGI:1306780]
ENSMUSG00000049791	192.842	1.53574	0.25136	6.10973	9.9798e-10	8.49471e-08	Fzd4	frizzled class receptor 4 [Source:MGI Symbol;Acc:MGI:108520]
ENSMUSG00000054793	210.103	1.65165	0.272741	6.05574	1.39771e-09	1.13083e-07	Cadm4	cell adhesion molecule 4 [Source:MGI Symbol;Acc:MGI:2449088]
ENSMUSG00000028195	2037.92	1.22115	0.204089	5.98344	2.18475e-09	1.69793e-07	Ccn1	cellular communication network factor 1 [Source:MGI Symbol;Acc:MGI:88613]
ENSMUSG00000078249	556.296	1.32165	0.221079	5.97819	2.25632e-09	1.74407e-07	Hmga1b	high mobility group AT-hook 1B [Source:MGI Symbol;Acc:MGI:96161]
ENSMUSG00000009687	556.434	1.71863	0.288221	5.96288	2.47824e-09	1.90531e-07	Fxyd5	FXYD domain-containing ion transport regulator 5 [Source:MGI Symbol;Acc:MGI:1201785]
ENSMUSG00000021990	828.748	1.13053	0.189866	5.95436	2.61089e-09	1.98593e-07	Spata13	spermatogenesis associated 13 [Source:MGI Symbol;Acc:MGI:104838]
ENSMUSG00000032060	4084.8	1.08912	0.183178	5.94572	2.75252e-09	2.06079e-07	Cryab	crystallin, alpha B [Source:MGI Symbol;Acc:MGI:88516]
ENSMUSG00000019997	165.913	2.585	0.438304	5.89774	3.6851e-09	2.66146e-07	Ccn2	cellular communication network factor 2 [Source:MGI Symbol;Acc:MGI:95537]
ENSMUSG00000039835	290.958	1.24619	0.213533	5.83603	5.34593e-09	3.72911e-07	Nhsl1	NHS-like 1 [Source:MGI Symbol;Acc:MGI:106390]
ENSMUSG00000048332	2167.76	1.58648	0.273293	5.80505	6.43451e-09	4.42372e-07	Lhfp	lipoma HMGIC fusion partner [Source:MGI Symbol;Acc:MGI:1920048]
ENSMUSG00000024048	6510.15	1.10404	0.191145	5.77593	7.65311e-09	5.2349e-07	Myl12a	myosin, light chain 12A, regulatory, non-sarcomeric [Source:MGI Symbol;Acc:MGI:1914518]
ENSMUSG00000038816	1138.49	1.02956	0.178772	5.75907	8.45804e-09	5.65186e-07	Ctnnal1	catenin (cadherin associated protein), alpha-like 1 [Source:MGI Symbol;Acc:MGI:1859649]
ENSMUSG00000025321	170.349	2.37461	0.413612	5.74114	9.40398e-09	6.19709e-07	Itgb8	integrin beta 8 [Source:MGI Symbol;Acc:MGI:1338035]
ENSMUSG00000053198	350.004	1.32977	0.231901	5.7342	9.7972e-09	6.42661e-07	Prx	periaxin [Source:MGI Symbol;Acc:MGI:108176]
ENSMUSG00000025555	2032.25	1.1319	0.199437	5.67546	1.3832e-08	8.79101e-07	Farp1	FERM, RhoGEF (Arhgef) and pleckstrin domain protein 1 (chondrocyte-derived) [Source:MGI Symbol;Acc:MGI:2446173]
ENSMUSG00000049122	670.411	1.49533	0.265112	5.64035	1.697e-08	1.06435e-06	Frmd3	FERM domain containing 3 [Source:MGI Symbol;Acc:MGI:2442466]
ENSMUSG00000031558	89.9981	2.70307	0.479325	5.63933	1.7071e-08	1.06601e-06	Slit2	slit guidance ligand 2 [Source:MGI Symbol;Acc:MGI:1315205]
ENSMUSG00000022514	3584.9	1.14699	0.204444	5.61028	2.01995e-08	1.24505e-06	Il1rap	interleukin 1 receptor accessory protein [Source:MGI Symbol;Acc:MGI:104975]
ENSMUSG00000027907	920.252	1.54658	0.276536	5.59269	2.23576e-08	1.36048e-06	S100a11	S100 calcium binding protein A11 [Source:MGI Symbol;Acc:MGI:1338798]
ENSMUSG00000022894	171.135	2.6191	0.468394	5.59166	2.24905e-08	1.36277e-06	Adamts5	a disintegrin-like and metallopeptidase (reprolysin type) with thrombospondin type 1 motif, 5 (aggrecanase-2) [Source:MGI Symbol;Acc:MGI:1346321]
ENSMUSG00000056457	14.4049	7.26947	1.30152	5.58538	2.33194e-08	1.38368e-06	Prl2c3	prolactin family 2, subfamily c, member 3 [Source:MGI Symbol;Acc:MGI:1341833]
ENSMUSG00000035735	390.043	1.33437	0.239427	5.57318	2.50137e-08	1.47808e-06	Dagla	diacylglycerol lipase, alpha [Source:MGI Symbol;Acc:MGI:2677061]
ENSMUSG00000115149	1250.67	1.78989	0.32277	5.5454	2.93289e-08	1.71185e-06	9330188P03Rik	RIKEN cDNA 9330188P03 gene [Source:MGI Symbol;Acc:MGI:2686435]
ENSMUSG00000040152	567.608	1.54432	0.279719	5.52097	3.37129e-08	1.95973e-06	Thbs1	thrombospondin 1 [Source:MGI Symbol;Acc:MGI:98737]
ENSMUSG00000028128	58.7535	2.07144	0.375767	5.51257	3.53641e-08	2.03914e-06	F3	coagulation factor III [Source:MGI Symbol;Acc:MGI:88381]
ENSMUSG00000026193	42348	1.14434	0.20829	5.49398	3.92969e-08	2.23883e-06	Fn1	fibronectin 1 [Source:MGI Symbol;Acc:MGI:95566]
ENSMUSG00000029223	122.247	2.43936	0.44399	5.49418	3.9254e-08	2.23883e-06	Uchl1	ubiquitin carboxy-terminal hydrolase L1 [Source:MGI Symbol;Acc:MGI:103149]
ENSMUSG00000025348	89.8094	1.68279	0.311608	5.40036	6.65068e-08	3.5914e-06	Itga7	integrin alpha 7 [Source:MGI Symbol;Acc:MGI:102700]
ENSMUSG00000046223	39.0472	2.30898	0.428084	5.39374	6.90044e-08	3.70963e-06	Plaur	plasminogen activator, urokinase receptor [Source:MGI Symbol;Acc:MGI:97612]
ENSMUSG00000026547	20569.4	1.22533	0.228443	5.36383	8.14778e-08	4.25231e-06	Tagln2	transgelin 2 [Source:MGI Symbol;Acc:MGI:1312985]
ENSMUSG00000057541	684.697	1.00451	0.187254	5.3644	8.12189e-08	4.25231e-06	Pus7	pseudouridylate synthase 7 [Source:MGI Symbol;Acc:MGI:1925947]
ENSMUSG00000040274	109.06	2.38149	0.446948	5.32833	9.912e-08	5.0622e-06	Cdk6	cyclin-dependent kinase 6 [Source:MGI Symbol;Acc:MGI:1277162]
ENSMUSG00000021403	96.6053	2.72177	0.511405	5.32215	1.02549e-07	5.20017e-06	Serpinb9b	serine (or cysteine) peptidase inhibitor, clade B, member 9b [Source:MGI Symbol;Acc:MGI:894668]
ENSMUSG00000061878	1031.3	1.12529	0.214676	5.24178	1.59032e-07	7.86904e-06	Sphk1	sphingosine kinase 1 [Source:MGI Symbol;Acc:MGI:1316649]
ENSMUSG00000073234	33.8317	2.37167	0.45336	5.23132	1.68308e-07	8.27082e-06	Gm8773	predicted gene 8773 [Source:MGI Symbol;Acc:MGI:3646213]
ENSMUSG00000104045	13.068	7.18576	1.37816	5.21402	1.84796e-07	8.98837e-06	Gm37565	predicted gene, 37565 [Source:MGI Symbol;Acc:MGI:5610793]
ENSMUSG00000020181	3143.05	1.38225	0.26624	5.19174	2.08337e-07	1.00052e-05	Nav3	neuron navigator 3 [Source:MGI Symbol;Acc:MGI:2183703]
ENSMUSG00000054013	124.829	1.51453	0.29543	5.12651	2.95157e-07	1.37484e-05	Tmem179	transmembrane protein 179 [Source:MGI Symbol;Acc:MGI:2144891]
ENSMUSG00000027238	132.734	1.62502	0.31737	5.12026	3.05111e-07	1.40745e-05	Frmd5	FERM domain containing 5 [Source:MGI Symbol;Acc:MGI:2442557]
ENSMUSG00000017724	2033.26	1.04853	0.204827	5.11909	3.07021e-07	1.4117e-05	Etv4	ets variant 4 [Source:MGI Symbol;Acc:MGI:99423]
ENSMUSG00000028268	131.671	1.34421	0.268343	5.00931	5.46244e-07	2.36706e-05	Gbp3	guanylate binding protein 3 [Source:MGI Symbol;Acc:MGI:1926263]
ENSMUSG00000015653	370.643	1.19516	0.241427	4.9504	7.40626e-07	3.10585e-05	Steap2	six transmembrane epithelial antigen of prostate 2 [Source:MGI Symbol;Acc:MGI:1921301]
ENSMUSG00000025355	27.4959	2.58626	0.526218	4.91481	8.88671e-07	3.64126e-05	Mmp19	matrix metallopeptidase 19 [Source:MGI Symbol;Acc:MGI:1927899]
ENSMUSG00000015134	256.395	2.05178	0.424346	4.83517	1.33032e-06	5.13915e-05	Aldh1a3	aldehyde dehydrogenase family 1, subfamily A3 [Source:MGI Symbol;Acc:MGI:1861722]
ENSMUSG00000021182	64.2957	1.68022	0.354768	4.7361	2.17873e-06	8.05059e-05	Ccdc88c	coiled-coil domain containing 88C [Source:MGI Symbol;Acc:MGI:1915589]
ENSMUSG00000033268	39.9147	2.08162	0.441733	4.7124	2.44821e-06	8.93098e-05	Duox1	dual oxidase 1 [Source:MGI Symbol;Acc:MGI:2139422]
ENSMUSG00000027276	452.008	1.6022	0.340247	4.70894	2.49007e-06	9.0147e-05	Jag1	jagged 1 [Source:MGI Symbol;Acc:MGI:1095416]
ENSMUSG00000030513	416.992	1.07668	0.228629	4.70929	2.48587e-06	9.0147e-05	Pcsk6	proprotein convertase subtilisin/kexin type 6 [Source:MGI Symbol;Acc:MGI:102897]
ENSMUSG00000071001	94.6511	1.8893	0.401538	4.70515	2.53677e-06	9.16054e-05	Hrct1	histidine rich carboxyl terminus 1 [Source:MGI Symbol;Acc:MGI:1917945]
ENSMUSG00000028763	3511.25	1.05916	0.225555	4.69582	2.65534e-06	9.56458e-05	Hspg2	perlecan (heparan sulfate proteoglycan 2) [Source:MGI Symbol;Acc:MGI:96257]
ENSMUSG00000060477	308.179	1.36058	0.289957	4.69234	2.701e-06	9.65609e-05	Irak2	interleukin-1 receptor-associated kinase 2 [Source:MGI Symbol;Acc:MGI:2429603]
ENSMUSG00000079092	9.16301	6.58557	1.4132	4.66004	3.16151e-06	0.000110267	Prl2c2	prolactin family 2, subfamily c, member 2 [Source:MGI Symbol;Acc:MGI:97618]
ENSMUSG00000030361	17.2617	2.89144	0.627907	4.60489	4.12682e-06	0.000141181	Klrb1a	killer cell lectin-like receptor subfamily B member 1A [Source:MGI Symbol;Acc:MGI:107540]
ENSMUSG00000055320	2325.42	1.02684	0.223586	4.5926	4.3776e-06	0.000148693	Tead1	TEA domain family member 1 [Source:MGI Symbol;Acc:MGI:101876]
ENSMUSG00000015652	111.207	1.12996	0.246673	4.5808	4.63197e-06	0.000155486	Steap1	six transmembrane epithelial antigen of the prostate 1 [Source:MGI Symbol;Acc:MGI:1917608]
ENSMUSG00000055022	9.00938	6.29251	1.37446	4.57818	4.69032e-06	0.000157076	Cntn1	contactin 1 [Source:MGI Symbol;Acc:MGI:105980]
ENSMUSG00000020374	40.1535	2.42525	0.538147	4.50666	6.58551e-06	0.000211624	Rasgef1c	RasGEF domain family, member 1C [Source:MGI Symbol;Acc:MGI:1921813]
ENSMUSG00000027009	498.22	1.656	0.368788	4.49039	7.10941e-06	0.00022693	Itga4	integrin alpha 4 [Source:MGI Symbol;Acc:MGI:96603]
ENSMUSG00000119972	56.7667	2.30567	0.520846	4.42679	9.56469e-06	0.000290282	ENSMUSG00000119972	novel transcript
ENSMUSG00000051855	121.959	1.57673	0.356436	4.42361	9.70638e-06	0.000293449	Mest	mesoderm specific transcript [Source:MGI Symbol;Acc:MGI:96968]
ENSMUSG00000022197	512.879	1.60741	0.363634	4.4204	9.85171e-06	0.000296426	Pdzd2	PDZ domain containing 2 [Source:MGI Symbol;Acc:MGI:1922394]
ENSMUSG00000031391	1020.01	1.32381	0.300464	4.40589	1.05352e-05	0.000314516	L1cam	L1 cell adhesion molecule [Source:MGI Symbol;Acc:MGI:96721]
ENSMUSG00000059401	300.806	1.13368	0.259264	4.37266	1.22739e-05	0.000359666	Mamld1	mastermind-like domain containing 1 [Source:MGI Symbol;Acc:MGI:3045303]
ENSMUSG00000064115	97.0255	1.78944	0.409868	4.36589	1.26605e-05	0.000369479	Cadm2	cell adhesion molecule 2 [Source:MGI Symbol;Acc:MGI:2442722]
ENSMUSG00000027111	3759.69	1.26189	0.291028	4.33599	1.45108e-05	0.000415009	Itga6	integrin alpha 6 [Source:MGI Symbol;Acc:MGI:96605]
ENSMUSG00000024427	391.727	1.09301	0.252794	4.32373	1.53414e-05	0.000436146	Spry4	sprouty RTK signaling antagonist 4 [Source:MGI Symbol;Acc:MGI:1345144]
ENSMUSG00000024810	808.261	2.36769	0.548149	4.31943	1.56433e-05	0.000443847	Il33	interleukin 33 [Source:MGI Symbol;Acc:MGI:1924375]
ENSMUSG00000021493	1794.71	1.18081	0.273761	4.31328	1.60847e-05	0.000452391	Pdlim7	PDZ and LIM domain 7 [Source:MGI Symbol;Acc:MGI:1914649]
ENSMUSG00000049521	1504.01	1.01305	0.234881	4.31304	1.61026e-05	0.000452391	Cdc42ep1	CDC42 effector protein (Rho GTPase binding) 1 [Source:MGI Symbol;Acc:MGI:1929763]
ENSMUSG00000041957	23.6436	2.3472	0.545667	4.30152	1.69629e-05	0.000473767	Pkp2	plakophilin 2 [Source:MGI Symbol;Acc:MGI:1914701]
ENSMUSG00000025037	3228.87	1.07334	0.252225	4.25548	2.08603e-05	0.000573658	Maoa	monoamine oxidase A [Source:MGI Symbol;Acc:MGI:96915]
ENSMUSG00000037855	395.497	1.49248	0.352396	4.23524	2.28306e-05	0.000611382	Zfp365	zinc finger protein 365 [Source:MGI Symbol;Acc:MGI:2143676]
ENSMUSG00000061603	214.386	1.17904	0.278431	4.23459	2.28972e-05	0.000612018	Akap6	A kinase (PRKA) anchor protein 6 [Source:MGI Symbol;Acc:MGI:3050566]
ENSMUSG00000054555	2360.21	1.27904	0.303602	4.21288	2.52136e-05	0.000665229	Adam12	a disintegrin and metallopeptidase domain 12 (meltrin alpha) [Source:MGI Symbol;Acc:MGI:105378]
ENSMUSG00000028475	115.312	1.4339	0.341667	4.19678	2.70738e-05	0.000707779	Spaar	small regulatory polypeptide of amino acid response [Source:MGI Symbol;Acc:MGI:1918656]
ENSMUSG00000041670	84.372	1.78507	0.426328	4.18707	2.82576e-05	0.000733365	Rims1	regulating synaptic membrane exocytosis 1 [Source:MGI Symbol;Acc:MGI:2152971]
ENSMUSG00000031398	262.266	1.02456	0.245855	4.16736	3.08153e-05	0.000786891	Plxna3	plexin A3 [Source:MGI Symbol;Acc:MGI:107683]
ENSMUSG00000085282	41.1902	1.62759	0.392087	4.15108	3.30904e-05	0.00083603	Gm15663	predicted gene 15663 [Source:MGI Symbol;Acc:MGI:3783105]
ENSMUSG00000042106	254.939	1.11079	0.269307	4.12462	3.71354e-05	0.000918229	Inka1	inka box actin regulator 1 [Source:MGI Symbol;Acc:MGI:1915426]
ENSMUSG00000022146	762.007	1.00764	0.24461	4.11937	3.79911e-05	0.000935898	Osmr	oncostatin M receptor [Source:MGI Symbol;Acc:MGI:1330819]
ENSMUSG00000054871	273.612	1.10792	0.269555	4.11017	3.95366e-05	0.000966449	Tmem158	transmembrane protein 158 [Source:MGI Symbol;Acc:MGI:1919559]
ENSMUSG00000040086	9.47843	5.99705	1.46043	4.10637	4.01923e-05	0.000977467	Tnni3k	TNNI3 interacting kinase [Source:MGI Symbol;Acc:MGI:2443276]
ENSMUSG00000028862	218.662	1.20353	0.294298	4.08949	4.32323e-05	0.00103209	Map3k6	mitogen-activated protein kinase kinase kinase 6 [Source:MGI Symbol;Acc:MGI:1855691]
ENSMUSG00000049511	158.129	1.23132	0.301083	4.08963	4.32053e-05	0.00103209	Htr1b	5-hydroxytryptamine (serotonin) receptor 1B [Source:MGI Symbol;Acc:MGI:96274]
ENSMUSG00000006445	110.311	1.04399	0.255952	4.07884	4.52609e-05	0.00107692	Epha2	Eph receptor A2 [Source:MGI Symbol;Acc:MGI:95278]
ENSMUSG00000022263	3790.66	1.062	0.261273	4.06472	4.809e-05	0.00112914	Trio	triple functional domain (PTPRF interacting) [Source:MGI Symbol;Acc:MGI:1927230]
ENSMUSG00000026640	177.14	1.10409	0.272603	4.05019	5.11767e-05	0.00118803	Plxna2	plexin A2 [Source:MGI Symbol;Acc:MGI:107684]
ENSMUSG00000005397	160.757	1.20651	0.299416	4.02955	5.5883e-05	0.00128891	Nid1	nidogen 1 [Source:MGI Symbol;Acc:MGI:97342]
ENSMUSG00000025855	45.9067	2.06271	0.514811	4.00673	6.15649e-05	0.00139521	Prkar1b	protein kinase, cAMP dependent regulatory, type I beta [Source:MGI Symbol;Acc:MGI:97759]
ENSMUSG00000043003	128.892	2.03627	0.508397	4.00527	6.19462e-05	0.00139927	Rasef	RAS and EF hand domain containing [Source:MGI Symbol;Acc:MGI:2448565]
ENSMUSG00000045838	109.257	1.26647	0.316257	4.00455	6.21352e-05	0.00139927	Ccdc9b	coiled-coil domain containing 9B [Source:MGI Symbol;Acc:MGI:2685199]
ENSMUSG00000022528	613.831	1.10169	0.276717	3.98131	6.85376e-05	0.00152053	Hes1	hes family bHLH transcription factor 1 [Source:MGI Symbol;Acc:MGI:104853]
ENSMUSG00000026247	23.4295	3.35152	0.860293	3.89579	9.78788e-05	0.00204929	Ecel1	endothelin converting enzyme-like 1 [Source:MGI Symbol;Acc:MGI:1343461]
ENSMUSG00000055980	296.814	1.01477	0.262199	3.87022	0.000108737	0.00223411	Irs1	insulin receptor substrate 1 [Source:MGI Symbol;Acc:MGI:99454]
ENSMUSG00000021996	6359.04	1.16295	0.301633	3.85551	0.000115489	0.00235592	Esd	esterase D/formylglutathione hydrolase [Source:MGI Symbol;Acc:MGI:95421]
ENSMUSG00000026950	47.2077	1.56548	0.406788	3.8484	0.000118891	0.00241498	Neb	nebulin [Source:MGI Symbol;Acc:MGI:97292]
ENSMUSG00000023087	673.642	1.07263	0.278798	3.84733	0.000119412	0.00242211	Noct	nocturnin [Source:MGI Symbol;Acc:MGI:109382]
ENSMUSG00000031562	395.141	1.14837	0.299205	3.83806	0.00012401	0.00248857	Dctd	dCMP deaminase [Source:MGI Symbol;Acc:MGI:2444529]
ENSMUSG00000053007	39.3653	2.43427	0.636605	3.82383	0.000131393	0.00260961	Creb5	cAMP responsive element binding protein 5 [Source:MGI Symbol;Acc:MGI:2443973]
ENSMUSG00000000120	10.4534	3.59243	0.947046	3.7933	0.000148658	0.00290014	Ngfr	nerve growth factor receptor (TNFR superfamily, member 16) [Source:MGI Symbol;Acc:MGI:97323]
ENSMUSG00000002797	115.582	1.1983	0.31627	3.78884	0.000151353	0.00294069	Ggct	gamma-glutamyl cyclotransferase [Source:MGI Symbol;Acc:MGI:95700]
ENSMUSG00000039543	11.3375	3.90491	1.03513	3.77239	0.000161692	0.00311198	Cfap70	cilia and flagella associated protein 70 [Source:MGI Symbol;Acc:MGI:1923920]
ENSMUSG00000037185	693.611	2.14885	0.570045	3.76962	0.000163497	0.00314247	Krt80	keratin 80 [Source:MGI Symbol;Acc:MGI:1921377]
ENSMUSG00000017002	53.2394	2.02838	0.540071	3.75576	0.000172816	0.00329503	Slpi	secretory leukocyte peptidase inhibitor [Source:MGI Symbol;Acc:MGI:109297]
ENSMUSG00000053647	32.9183	2.49808	0.668318	3.73787	0.000185586	0.00349708	Gper1	G protein-coupled estrogen receptor 1 [Source:MGI Symbol;Acc:MGI:1924104]
ENSMUSG00000035246	317.345	1.2543	0.336752	3.7247	0.000195546	0.00365509	Pcyt1b	phosphate cytidylyltransferase 1, choline, beta isoform [Source:MGI Symbol;Acc:MGI:2147987]
ENSMUSG00000042129	48.4267	2.66301	0.715083	3.72406	0.000196046	0.00365509	Rassf4	Ras association (RalGDS/AF-6) domain family member 4 [Source:MGI Symbol;Acc:MGI:2386853]
ENSMUSG00000015405	13.9278	3.57513	0.961762	3.71727	0.000201389	0.00371333	Ace2	angiotensin I converting enzyme (peptidyl-dipeptidase A) 2 [Source:MGI Symbol;Acc:MGI:1917258]
ENSMUSG00000025993	291.347	1.5866	0.427201	3.71394	0.000204059	0.00374589	Slc40a1	solute carrier family 40 (iron-regulated transporter), member 1 [Source:MGI Symbol;Acc:MGI:1315204]
ENSMUSG00000028337	76.6015	1.57297	0.424893	3.70203	0.000213877	0.00391106	Coro2a	coronin, actin binding protein 2A [Source:MGI Symbol;Acc:MGI:1345966]
ENSMUSG00000002900	40.7241	2.56087	0.692036	3.70048	0.000215193	0.00392508	Lamb1	laminin B1 [Source:MGI Symbol;Acc:MGI:96743]
ENSMUSG00000041912	55.4293	1.44271	0.390681	3.69282	0.000221784	0.00400444	Tdrkh	tudor and KH domain containing protein [Source:MGI Symbol;Acc:MGI:1919884]
ENSMUSG00000051111	64.098	1.46539	0.397204	3.68925	0.000224917	0.00404567	Sv2c	synaptic vesicle glycoprotein 2c [Source:MGI Symbol;Acc:MGI:1922459]
ENSMUSG00000047604	87.3432	1.56752	0.425129	3.68717	0.000226766	0.00407381	Frat2	frequently rearranged in advanced T cell lymphomas 2 [Source:MGI Symbol;Acc:MGI:2673967]
ENSMUSG00000073787	58.6502	1.50276	0.41038	3.66188	0.000250368	0.00440919	Gm10575	predicted gene 10575 [Source:MGI Symbol;Acc:MGI:3708765]
ENSMUSG00000005089	9.23578	5.14392	1.40889	3.65103	0.000261186	0.00457715	Slc1a2	solute carrier family 1 (glial high affinity glutamate transporter), member 2 [Source:MGI Symbol;Acc:MGI:101931]
ENSMUSG00000025969	91.7376	1.50572	0.412681	3.64864	0.000263637	0.00460881	Nrp2	neuropilin 2 [Source:MGI Symbol;Acc:MGI:1100492]
ENSMUSG00000038244	43.2853	1.85893	0.513161	3.6225	0.000291768	0.00500874	Mical2	microtubule associated monooxygenase, calponin and LIM domain containing 2 [Source:MGI Symbol;Acc:MGI:2444947]
ENSMUSG00000031355	21.3483	3.29049	0.909207	3.61907	0.000295662	0.00506344	Arhgap6	Rho GTPase activating protein 6 [Source:MGI Symbol;Acc:MGI:1196332]
ENSMUSG00000035356	414.712	1.14449	0.316486	3.61624	0.000298913	0.00511299	Nfkbiz	nuclear factor of kappa light polypeptide gene enhancer in B cells inhibitor, zeta [Source:MGI Symbol;Acc:MGI:1931595]
ENSMUSG00000070348	11013.4	1.94566	0.539056	3.60938	0.000306928	0.00523131	Ccnd1	cyclin D1 [Source:MGI Symbol;Acc:MGI:88313]
ENSMUSG00000031502	425.474	1.02665	0.284909	3.60345	0.000314027	0.0053143	Col4a1	collagen, type IV, alpha 1 [Source:MGI Symbol;Acc:MGI:88454]
ENSMUSG00000046768	671.426	1.17183	0.325438	3.60077	0.000317277	0.00536295	Rhoj	ras homolog family member J [Source:MGI Symbol;Acc:MGI:1931551]
ENSMUSG00000046159	13.7182	2.78898	0.779197	3.5793	0.000344521	0.00573114	Chrm3	cholinergic receptor, muscarinic 3, cardiac [Source:MGI Symbol;Acc:MGI:88398]
ENSMUSG00000033805	29.8112	1.58313	0.44492	3.55822	0.000373372	0.00610894	Ephx4	epoxide hydrolase 4 [Source:MGI Symbol;Acc:MGI:2686228]
ENSMUSG00000025746	25.2108	2.14795	0.604313	3.55436	0.000378897	0.00619227	Il6	interleukin 6 [Source:MGI Symbol;Acc:MGI:96559]
ENSMUSG00000037624	118.031	1.89424	0.536683	3.52953	0.000416294	0.00668743	Kcnk2	potassium channel, subfamily K, member 2 [Source:MGI Symbol;Acc:MGI:109366]
ENSMUSG00000028970	198.689	1.04426	0.296502	3.52195	0.000428391	0.00682942	Abcb1b	ATP-binding cassette, sub-family B (MDR/TAP), member 1B [Source:MGI Symbol;Acc:MGI:97568]
ENSMUSG00000053192	364.658	1.34733	0.38621	3.48861	0.000485545	0.00758001	Mllt11	myeloid/lymphoid or mixed-lineage leukemia; translocated to, 11 [Source:MGI Symbol;Acc:MGI:1929671]
ENSMUSG00000027074	31.1797	2.36281	0.679515	3.4772	0.000506679	0.00788413	Slc43a3	solute carrier family 43, member 3 [Source:MGI Symbol;Acc:MGI:1931054]
ENSMUSG00000073016	105.758	1.33922	0.385624	3.47287	0.000514923	0.00798633	Uprt	uracil phosphoribosyltransferase [Source:MGI Symbol;Acc:MGI:2685620]
ENSMUSG00000020178	37.7948	1.83322	0.529522	3.46204	0.000536106	0.00827895	Adora2a	adenosine A2a receptor [Source:MGI Symbol;Acc:MGI:99402]
ENSMUSG00000039742	88.3876	1.32981	0.384713	3.45662	0.000547001	0.00838384	Fam71f1	family with sequence similarity 71, member F1 [Source:MGI Symbol;Acc:MGI:3032524]
ENSMUSG00000038618	229.231	1.02531	0.297013	3.45206	0.000556319	0.00849025	Rassf7	Ras association (RalGDS/AF-6) domain family (N-terminal) member 7 [Source:MGI Symbol;Acc:MGI:1914235]
ENSMUSG00000053886	14.1271	3.19042	0.925058	3.44889	0.000562895	0.00857832	Sh2d4a	SH2 domain containing 4A [Source:MGI Symbol;Acc:MGI:1919531]
ENSMUSG00000074527	27.4347	2.10581	0.611546	3.44343	0.000574396	0.00870112	Gm14296	predicted gene 14296 [Source:MGI Symbol;Acc:MGI:3708667]
ENSMUSG00000023905	4740.63	2.15813	0.62686	3.44276	0.000575811	0.00871333	Tnfrsf12a	tumor necrosis factor receptor superfamily, member 12a [Source:MGI Symbol;Acc:MGI:1351484]
ENSMUSG00000016262	88.742	1.07045	0.312694	3.42331	0.000618633	0.00917681	Sertad4	SERTA domain containing 4 [Source:MGI Symbol;Acc:MGI:2443496]
ENSMUSG00000021411	17.076	2.17348	0.638011	3.40665	0.000657657	0.00965555	Pxdc1	PX domain containing 1 [Source:MGI Symbol;Acc:MGI:1914145]
ENSMUSG00000096054	526.818	1.28863	0.380757	3.38439	0.000713367	0.0102318	Syne1	spectrin repeat containing, nuclear envelope 1 [Source:MGI Symbol;Acc:MGI:1927152]
ENSMUSG00000052105	46.8291	1.28083	0.380039	3.37025	0.000750999	0.0106752	Mtcl1	microtubule crosslinking factor 1 [Source:MGI Symbol;Acc:MGI:1915867]
ENSMUSG00000020814	81.0077	1.27227	0.381968	3.33083	0.000865876	0.0120448	Mxra7	matrix-remodelling associated 7 [Source:MGI Symbol;Acc:MGI:1914872]
ENSMUSG00000041362	45.2344	1.65858	0.512573	3.2358	0.00121303	0.0156556	Shtn1	shootin 1 [Source:MGI Symbol;Acc:MGI:1918903]
ENSMUSG00000020140	55.3113	1.28522	0.397985	3.22933	0.00124082	0.0158851	Lgr5	leucine rich repeat containing G protein coupled receptor 5 [Source:MGI Symbol;Acc:MGI:1341817]
ENSMUSG00000020173	21.7055	1.85136	0.574756	3.22113	0.00127687	0.0162738	Cobl	cordon-bleu WH2 repeat [Source:MGI Symbol;Acc:MGI:105056]
ENSMUSG00000042807	53.5216	1.12882	0.350865	3.21725	0.00129426	0.0164514	Hecw2	HECT, C2 and WW domain containing E3 ubiquitin protein ligase 2 [Source:MGI Symbol;Acc:MGI:2685817]
ENSMUSG00000062661	61.8768	1.2105	0.376879	3.21192	0.00131852	0.0166857	Ncs1	neuronal calcium sensor 1 [Source:MGI Symbol;Acc:MGI:109166]
ENSMUSG00000025083	119.695	1.16233	0.361914	3.21161	0.00131995	0.016689	Afap1l2	actin filament associated protein 1-like 2 [Source:MGI Symbol;Acc:MGI:2147658]
ENSMUSG00000021360	369.378	1.24853	0.388872	3.21065	0.00132434	0.0167149	Gcnt2	glucosaminyl (N-acetyl) transferase 2, I-branching enzyme [Source:MGI Symbol;Acc:MGI:1100870]
ENSMUSG00000085666	74.483	1.11104	0.35047	3.17013	0.00152369	0.0187834	Tdg-ps2	thymine DNA glycosylase, pseudogene 2 [Source:MGI Symbol;Acc:MGI:3704357]
ENSMUSG00000029765	154.456	1.13355	0.358365	3.16311	0.00156094	0.0191273	Plxna4	plexin A4 [Source:MGI Symbol;Acc:MGI:2179061]
ENSMUSG00000042622	874.048	1.99564	0.631645	3.15942	0.00158081	0.019315	Maff	v-maf musculoaponeurotic fibrosarcoma oncogene family, protein F (avian) [Source:MGI Symbol;Acc:MGI:96910]
ENSMUSG00000055421	116.869	1.02866	0.327865	3.13745	0.00170423	0.0205312	Pcdh9	protocadherin 9 [Source:MGI Symbol;Acc:MGI:1306801]
ENSMUSG00000032174	32.0866	1.43112	0.456446	3.13536	0.00171644	0.0206089	Icam5	intercellular adhesion molecule 5, telencephalin [Source:MGI Symbol;Acc:MGI:109430]
ENSMUSG00000026596	2148.88	1.04179	0.336289	3.09791	0.00194891	0.0227135	Abl2	v-abl Abelson murine leukemia viral oncogene 2 (arg, Abelson-related gene) [Source:MGI Symbol;Acc:MGI:87860]
ENSMUSG00000063018	117.124	1.08813	0.352522	3.08671	0.00202382	0.0234077	2010204K13Rik	RIKEN cDNA 2010204K13 gene [Source:MGI Symbol;Acc:MGI:1922859]
ENSMUSG00000025887	27.2485	1.55917	0.514749	3.02899	0.00245374	0.0274129	Casp12	caspase 12 [Source:MGI Symbol;Acc:MGI:1312922]
ENSMUSG00000020057	22.485	1.63855	0.547738	2.99148	0.00277624	0.0301445	Dram1	DNA-damage regulated autophagy modulator 1 [Source:MGI Symbol;Acc:MGI:1918962]
ENSMUSG00000037995	15.3164	2.38986	0.804988	2.96882	0.0029895	0.0320704	Igsf9	immunoglobulin superfamily, member 9 [Source:MGI Symbol;Acc:MGI:2135283]
ENSMUSG00000120825	8.81877	3.06999	1.03593	2.96351	0.00304154	0.032531	ENSMUSG00000120825	novel transcript
ENSMUSG00000047407	734.663	1.14783	0.388773	2.95244	0.00315268	0.0334943	Tgif1	TGFB-induced factor homeobox 1 [Source:MGI Symbol;Acc:MGI:1194497]
ENSMUSG00000078920	11.2515	2.82625	0.964194	2.93121	0.00337647	0.0354244	Ifi47	interferon gamma inducible protein 47 [Source:MGI Symbol;Acc:MGI:99448]
ENSMUSG00000055415	31.784	1.60727	0.549567	2.92461	0.00344892	0.0359741	Atp10b	ATPase, class V, type 10B [Source:MGI Symbol;Acc:MGI:2442688]
ENSMUSG00000042549	75.1492	1.19477	0.409695	2.91625	0.00354263	0.036652	Map2k3os	mitogen-activated protein kinase kinase 3, opposite strand [Source:MGI Symbol;Acc:MGI:1344334]
ENSMUSG00000024912	15.8184	3.34389	1.15258	2.90123	0.003717	0.0380752	Fosl1	fos-like antigen 1 [Source:MGI Symbol;Acc:MGI:107179]
ENSMUSG00000063628	36.6107	1.58452	0.547091	2.89626	0.00377638	0.0383698	Gm7665	predicted pseudogene 7665 [Source:MGI Symbol;Acc:MGI:3645651]
ENSMUSG00000036356	17.2259	1.89308	0.65366	2.89613	0.00377795	0.0383698	Csgalnact1	chondroitin sulfate N-acetylgalactosaminyltransferase 1 [Source:MGI Symbol;Acc:MGI:2442354]
ENSMUSG00000090145	24.9852	1.39619	0.483683	2.88658	0.00389457	0.0393299	Ugt1a6b	UDP glucuronosyltransferase 1 family, polypeptide A6B [Source:MGI Symbol;Acc:MGI:3580629]
ENSMUSG00000030029	15.3507	2.06269	0.720904	2.86126	0.00421963	0.0416718	Lrig1	leucine-rich repeats and immunoglobulin-like domains 1 [Source:MGI Symbol;Acc:MGI:107935]
ENSMUSG00000024379	12.3275	2.00722	0.702227	2.85837	0.00425822	0.0419082	Tslp	thymic stromal lymphopoietin [Source:MGI Symbol;Acc:MGI:1855696]
ENSMUSG00000029468	37.3301	1.86967	0.655144	2.85383	0.00431952	0.0422787	P2rx7	purinergic receptor P2X, ligand-gated ion channel, 7 [Source:MGI Symbol;Acc:MGI:1339957]
ENSMUSG00000029761	11.5119	2.11089	0.739956	2.85272	0.00433468	0.0423401	Cald1	caldesmon 1 [Source:MGI Symbol;Acc:MGI:88250]
ENSMUSG00000095180	15.2141	1.87853	0.660253	2.84517	0.00443876	0.0430042	Rhox5	reproductive homeobox 5 [Source:MGI Symbol;Acc:MGI:97538]
ENSMUSG00000105813	45.9522	1.26181	0.444702	2.83742	0.00454797	0.0438128	Gm42928	predicted gene 42928 [Source:MGI Symbol;Acc:MGI:5663065]
ENSMUSG00000029570	12.0958	2.04112	0.726919	2.80791	0.00498641	0.0470354	Lfng	LFNG O-fucosylpeptide 3-beta-N-acetylglucosaminyltransferase [Source:MGI Symbol;Acc:MGI:1095413]
ENSMUSG00000070469	204.237	1.0213	0.363758	2.80765	0.00499043	0.0470422	Adamtsl3	ADAMTS-like 3 [Source:MGI Symbol;Acc:MGI:3028499]
ENSMUSG00000027939	25.9816	1.56914	0.562536	2.78941	0.00528044	0.0490645	Nup210l	nucleoporin 210-like [Source:MGI Symbol;Acc:MGI:1924845]
ENSMUSG00000058056	46.6438	1.24538	0.448875	2.77445	0.00552954	0.050988	Palld	palladin, cytoskeletal associated protein [Source:MGI Symbol;Acc:MGI:1919583]
ENSMUSG00000036560	143.566	1.20781	0.436592	2.76645	0.00566704	0.0518582	Lgi4	leucine-rich repeat LGI family, member 4 [Source:MGI Symbol;Acc:MGI:2180197]
ENSMUSG00000017057	72.2507	1.30004	0.470101	2.76545	0.0056844	0.0519737	Il13ra1	interleukin 13 receptor, alpha 1 [Source:MGI Symbol;Acc:MGI:105052]
ENSMUSG00000107770	40.2002	1.42187	0.515518	2.75815	0.00581298	0.0528117	Gm44126	predicted gene, 44126 [Source:MGI Symbol;Acc:MGI:5690518]
ENSMUSG00000026674	27.6098	1.97503	0.719566	2.74475	0.00605569	0.0543947	Ddr2	discoidin domain receptor family, member 2 [Source:MGI Symbol;Acc:MGI:1345277]
ENSMUSG00000026638	13.8009	2.80194	1.02367	2.73715	0.00619748	0.0550844	Irf6	interferon regulatory factor 6 [Source:MGI Symbol;Acc:MGI:1859211]
ENSMUSG00000097378	32.7882	1.39051	0.508643	2.73377	0.00626144	0.055545	B230208H11Rik	RIKEN cDNA B230208H11 gene [Source:MGI Symbol;Acc:MGI:2443719]
ENSMUSG00000060647	20.4264	1.46115	0.545135	2.68034	0.00735465	0.0626021	Gm7099	predicted gene 7099 [Source:MGI Symbol;Acc:MGI:3646387]
ENSMUSG00000066543	34.1682	1.24646	0.467288	2.66744	0.00764306	0.0640474	Rpl17-ps9	ribosomal protein L17, pseudogene 9 [Source:MGI Symbol;Acc:MGI:3641818]
ENSMUSG00000042256	27.347	1.53668	0.576439	2.66582	0.00768005	0.0642626	Ptchd4	patched domain containing 4 [Source:MGI Symbol;Acc:MGI:1920485]
ENSMUSG00000068262	22.8887	1.35626	0.510186	2.65836	0.00785212	0.0650552	Gm5879	predicted gene 5879 [Source:MGI Symbol;Acc:MGI:3647624]
ENSMUSG00000026012	8.99633	3.58498	1.36872	2.61923	0.00881294	0.0706023	Cd28	CD28 antigen [Source:MGI Symbol;Acc:MGI:88327]
ENSMUSG00000024451	12.7238	2.19382	0.83833	2.61689	0.0088734	0.0709277	Arap3	ArfGAP with RhoGAP domain, ankyrin repeat and PH domain 3 [Source:MGI Symbol;Acc:MGI:2147274]
ENSMUSG00000024883	24.56	1.43845	0.549911	2.61579	0.00890217	0.0710782	Rin1	Ras and Rab interactor 1 [Source:MGI Symbol;Acc:MGI:2385695]
ENSMUSG00000062704	19.6163	1.42045	0.543809	2.61203	0.00900052	0.0715633	9430002A10Rik	RIKEN cDNA 9430002A10 gene [Source:MGI Symbol;Acc:MGI:1924515]
ENSMUSG00000034488	9.0578	2.21928	0.85021	2.61028	0.00904687	0.0717527	Edil3	EGF-like repeats and discoidin I-like domains 3 [Source:MGI Symbol;Acc:MGI:1329025]
ENSMUSG00000015879	51.3737	1.01151	0.39016	2.59256	0.00952633	0.0746038	Fam184b	family with sequence similarity 184, member B [Source:MGI Symbol;Acc:MGI:2442958]
ENSMUSG00000120593	17.655	1.53138	0.59277	2.58343	0.00978227	0.0761821	ENSMUSG00000120593	novel transcript
ENSMUSG00000024664	33.8523	1.39478	0.540176	2.58209	0.00982049	0.0761981	Fads3	fatty acid desaturase 3 [Source:MGI Symbol;Acc:MGI:1928740]
ENSMUSG00000049811	12.2297	2.64016	1.02243	2.58224	0.00981614	0.0761981	Fam161a	family with sequence similarity 161, member A [Source:MGI Symbol;Acc:MGI:1921123]
ENSMUSG00000022489	28.471	1.73206	0.677229	2.55757	0.0105406	0.079836	Pde1b	phosphodiesterase 1B, Ca2+-calmodulin dependent [Source:MGI Symbol;Acc:MGI:97523]
ENSMUSG00000020154	33.6685	1.27397	0.501791	2.53885	0.0111219	0.0830079	Ptprb	protein tyrosine phosphatase, receptor type, B [Source:MGI Symbol;Acc:MGI:97809]
ENSMUSG00000097617	124.241	1.08545	0.430619	2.52067	0.0117133	0.0861623	Gm10687	predicted gene 10687 [Source:MGI Symbol;Acc:MGI:3642689]
ENSMUSG00000010067	1216.75	1.44078	0.578079	2.49236	0.0126896	0.0916934	Rassf1	Ras association (RalGDS/AF-6) domain family member 1 [Source:MGI Symbol;Acc:MGI:1928386]
ENSMUSG00000106416	10.5027	2.12109	0.856417	2.4767	0.0132604	0.0940591	Gm5857	predicted gene 5857 [Source:MGI Symbol;Acc:MGI:3644956]
ENSMUSG00000026536	13.1307	1.81181	0.732469	2.47356	0.0133775	0.0946082	Ifi211	interferon activated gene 211 [Source:MGI Symbol;Acc:MGI:3041120]
ENSMUSG00000054364	3664.26	1.2806	0.522889	2.44909	0.0143218	0.0992213	Rhob	ras homolog family member B [Source:MGI Symbol;Acc:MGI:107949]
ENSMUSG00000040424	34.978	1.15569	0.472446	2.44617	0.0144382	0.0995495	Hipk4	homeodomain interacting protein kinase 4 [Source:MGI Symbol;Acc:MGI:2685008]
ENSMUSG00000111058	11.0369	1.84312	0.757466	2.43327	0.0149632	0.10218	Gm36033	predicted gene, 36033 [Source:MGI Symbol;Acc:MGI:5595192]
ENSMUSG00000101191	47.3608	1.12546	0.465127	2.41968	0.015534	0.1044	Gm28809	predicted gene 28809 [Source:MGI Symbol;Acc:MGI:5579515]
ENSMUSG00000039126	47.0893	1.09958	0.456877	2.40674	0.0160956	0.106806	Prune2	prune homolog 2 [Source:MGI Symbol;Acc:MGI:1925004]
ENSMUSG00000038782	24.9675	1.38661	0.578569	2.39662	0.0165471	0.108993	1700028J19Rik	RIKEN cDNA 1700028J19 gene [Source:MGI Symbol;Acc:MGI:1917254]
ENSMUSG00000025201	8.44639	2.21646	0.926425	2.39249	0.0167345	0.109689	Bloc1s2-ps	biogenesis of lysosomal organelles complex-1, subunit 2, pseudogene [Source:MGI Symbol;Acc:MGI:3702045]
ENSMUSG00000050212	23.1613	1.30438	0.545421	2.3915	0.0167795	0.109715	Eva1b	eva-1 homolog B (C. elegans) [Source:MGI Symbol;Acc:MGI:1922063]
ENSMUSG00000089812	19.1556	1.98503	0.833753	2.38084	0.0172731	0.111767	Gm15867	predicted gene 15867 [Source:MGI Symbol;Acc:MGI:3801862]
ENSMUSG00000030638	10.6009	2.12248	0.892775	2.3774	0.0174353	0.112359	Sh3gl3	SH3-domain GRB2-like 3 [Source:MGI Symbol;Acc:MGI:700011]
ENSMUSG00000043501	11.3495	2.05639	0.882892	2.32915	0.0198511	0.123073	Lgals2	lectin, galactose-binding, soluble 2 [Source:MGI Symbol;Acc:MGI:895068]
ENSMUSG00000108563	18.8752	1.65996	0.719213	2.30802	0.0209981	0.127719	Gm44686	predicted gene 44686 [Source:MGI Symbol;Acc:MGI:5753262]
ENSMUSG00000074228	8.57742	2.16119	0.938535	2.30273	0.0212939	0.128972	Gm10645	predicted gene 10645 [Source:MGI Symbol;Acc:MGI:3704313]
ENSMUSG00000074340	9.28551	1.83791	0.800716	2.29534	0.0217138	0.130685	Ovgp1	oviductal glycoprotein 1 [Source:MGI Symbol;Acc:MGI:106661]
ENSMUSG00000043336	28.5851	1.30681	0.57335	2.27926	0.0226515	0.134294	Filip1l	filamin A interacting protein 1-like [Source:MGI Symbol;Acc:MGI:1925999]
ENSMUSG00000020902	12.2227	2.08247	0.914112	2.27813	0.0227186	0.134636	Ntn1	netrin 1 [Source:MGI Symbol;Acc:MGI:105088]
ENSMUSG00000064299	11.2064	1.78655	0.787217	2.26944	0.0232413	0.136321	4921528I07Rik	RIKEN cDNA 4921528I07 gene [Source:MGI Symbol;Acc:MGI:1924299]
ENSMUSG00000053475	25.2956	1.26187	0.559955	2.25352	0.0242265	0.139412	Tnfaip6	tumor necrosis factor alpha induced protein 6 [Source:MGI Symbol;Acc:MGI:1195266]
ENSMUSG00000085286	9.86828	2.17876	0.972777	2.23973	0.0251085	0.142989	Ube4bos3	ubiquitination factor E4B, opposite strand 3 [Source:MGI Symbol;Acc:MGI:1921560]
ENSMUSG00000029882	17.6259	1.56033	0.700666	2.22692	0.0259529	0.14554	2210010C04Rik	RIKEN cDNA 2210010C04 gene [Source:MGI Symbol;Acc:MGI:1914623]
ENSMUSG00000032702	34.2657	1.3531	0.617134	2.19255	0.02834	0.154327	Kank1	KN motif and ankyrin repeat domains 1 [Source:MGI Symbol;Acc:MGI:2147707]
ENSMUSG00000032773	14.664	1.61088	0.734766	2.19237	0.0283525	0.154336	Chrm1	cholinergic receptor, muscarinic 1, CNS [Source:MGI Symbol;Acc:MGI:88396]
ENSMUSG00000028033	17.0002	1.40032	0.640195	2.18734	0.0287179	0.155432	Kcnq5	potassium voltage-gated channel, subfamily Q, member 5 [Source:MGI Symbol;Acc:MGI:1924937]
ENSMUSG00000006586	15.2661	1.35215	0.619511	2.18261	0.0290645	0.156327	Runx1t1	RUNX1 translocation partner 1 [Source:MGI Symbol;Acc:MGI:104793]
ENSMUSG00000032802	6028.6	1.51623	0.698256	2.17145	0.0298972	0.159124	Srxn1	sulfiredoxin 1 homolog (S. cerevisiae) [Source:MGI Symbol;Acc:MGI:104971]
ENSMUSG00000001506	14.6698	1.37097	0.631466	2.1711	0.0299238	0.159124	Col1a1	collagen, type I, alpha 1 [Source:MGI Symbol;Acc:MGI:88467]
ENSMUSG00000082896	15.2102	1.46957	0.677675	2.16854	0.0301173	0.159754	Gm5844	predicted gene 5844 [Source:MGI Symbol;Acc:MGI:3645252]
ENSMUSG00000071691	10.9833	1.85581	0.857854	2.16331	0.030517	0.160794	Gm960	predicted gene 960 [Source:MGI Symbol;Acc:MGI:2685806]
ENSMUSG00000001627	3179.65	1.57954	0.737302	2.14232	0.0321675	0.166183	Ifrd1	interferon-related developmental regulator 1 [Source:MGI Symbol;Acc:MGI:1316717]
ENSMUSG00000104164	10.1133	1.9622	0.917143	2.13948	0.0323971	0.167024	Gm38248	predicted gene, 38248 [Source:MGI Symbol;Acc:MGI:5611476]
ENSMUSG00000068794	15.1529	1.66457	0.781549	2.12983	0.0331855	0.169529	Col28a1	collagen, type XXVIII, alpha 1 [Source:MGI Symbol;Acc:MGI:2685312]
ENSMUSG00000094845	7.87395	2.0422	0.959529	2.12834	0.0333089	0.169871	Tmem95	transmembrane protein 95 [Source:MGI Symbol;Acc:MGI:3779488]
ENSMUSG00000038217	27.0887	1.26151	0.597619	2.1109	0.034781	0.174822	Tlcd2	TLC domain containing 2 [Source:MGI Symbol;Acc:MGI:1917141]
ENSMUSG00000089886	25.782	1.71297	0.815322	2.10097	0.0356434	0.177534	Gm16184	predicted gene 16184 [Source:MGI Symbol;Acc:MGI:3802154]
ENSMUSG00000023067	3460.42	1.16177	0.557169	2.08513	0.0370575	0.181969	Cdkn1a	cyclin-dependent kinase inhibitor 1A (P21) [Source:MGI Symbol;Acc:MGI:104556]
ENSMUSG00000044471	13.9304	1.49485	0.716642	2.08591	0.036987	0.181969	Lncpint	long non-protein coding RNA, Trp53 induced transcript [Source:MGI Symbol;Acc:MGI:2673128]
ENSMUSG00000032372	25.6439	1.21282	0.583745	2.07765	0.0377415	0.184104	Plscr2	phospholipid scramblase 2 [Source:MGI Symbol;Acc:MGI:1270860]
ENSMUSG00000050944	19.3722	1.40025	0.677535	2.06668	0.038764	0.187335	Efcab5	EF-hand calcium binding domain 5 [Source:MGI Symbol;Acc:MGI:2442440]
ENSMUSG00000028373	18.3819	1.26091	0.613918	2.05388	0.0399877	0.190836	Astn2	astrotactin 2 [Source:MGI Symbol;Acc:MGI:1889277]
ENSMUSG00000049409	44.8779	1.22465	0.601186	2.03705	0.0416452	0.195961	Prokr1	prokineticin receptor 1 [Source:MGI Symbol;Acc:MGI:1929676]
ENSMUSG00000096957	8.86975	1.69088	0.831172	2.03433	0.0419186	0.196809	E230013L22Rik	RIKEN cDNA E230013L22 gene [Source:MGI Symbol;Acc:MGI:2142601]
ENSMUSG00000097979	8.25651	1.77353	0.879734	2.01598	0.043802	0.201989	Gm4691	predicted gene 4691 [Source:MGI Symbol;Acc:MGI:3782871]
ENSMUSG00000040511	2256.78	1.26045	0.626486	2.01194	0.0442267	0.202966	Pvr	poliovirus receptor [Source:MGI Symbol;Acc:MGI:107741]
ENSMUSG00000038276	12.2904	1.44665	0.720139	2.00884	0.0445536	0.204008	Asic3	acid-sensing (proton-gated) ion channel 3 [Source:MGI Symbol;Acc:MGI:2159339]
ENSMUSG00000045954	392.141	1.26363	0.629622	2.00697	0.0447531	0.204359	Cavin2	caveolae associated 2 [Source:MGI Symbol;Acc:MGI:99513]
ENSMUSG00000087159	8.86132	1.66792	0.832105	2.00445	0.0450214	0.205164	Gm15246	predicted gene 15246 [Source:MGI Symbol;Acc:MGI:3708120]
ENSMUSG00000057092	18.6324	1.57814	0.788123	2.00241	0.045241	0.205772	Fxyd3	FXYD domain-containing ion transport regulator 3 [Source:MGI Symbol;Acc:MGI:107497]
ENSMUSG00000052013	9.36832	2.11352	1.05803	1.99761	0.0457593	0.206696	Btla	B and T lymphocyte associated [Source:MGI Symbol;Acc:MGI:2658978]
ENSMUSG00000085642	38.5227	1.01065	0.507305	1.9922	0.0463492	0.208648	3110053B16Rik	RIKEN cDNA 3110053B16 gene [Source:MGI Symbol;Acc:MGI:1920435]
ENSMUSG00000083554	9.66007	1.93394	0.970968	1.99177	0.0463964	0.208769	Gm6645	predicted gene 6645 [Source:MGI Symbol;Acc:MGI:3647900]
ENSMUSG00000057262	17.2439	1.09981	0.55298	1.98888	0.0467141	0.209503	Rpl15-ps6	ribosomal protein L15, pseudogene 6 [Source:MGI Symbol;Acc:MGI:3642192]
ENSMUSG00000083261	22.1384	1.22934	0.618647	1.98715	0.0469061	0.209874	Gm7816	predicted pseudogene 7816 [Source:MGI Symbol;Acc:MGI:3646286]
ENSMUSG00000097113	10.2923	1.70237	0.868132	1.96096	0.0498838	0.218681	Gm19705	predicted gene, 19705 [Source:MGI Symbol;Acc:MGI:5011890]
ENSMUSG00000038663	6.36836	3.15379	1.21525	2.59519	0.00945384		Fsd2	fibronectin type III and SPRY domain containing 2 [Source:MGI Symbol;Acc:MGI:2444310]
ENSMUSG00000000881	7.46878	2.25114	0.899513	2.50262	0.0123279		Dlg3	discs large MAGUK scaffold protein 3 [Source:MGI Symbol;Acc:MGI:1888986]
ENSMUSG00000107768	4.83931	5.61667	1.92089	2.92399	0.00345571		Gm36582	predicted gene, 36582 [Source:MGI Symbol;Acc:MGI:5595741]
ENSMUSG00000047344	6.42163	3.08835	1.37541	2.2454	0.0247423		Lancl3	LanC lantibiotic synthetase component C-like 3 (bacterial) [Source:MGI Symbol;Acc:MGI:2443335]
ENSMUSG00000019577	4.40683	2.91565	1.42734	2.04272	0.0410804		Pdk4	pyruvate dehydrogenase kinase, isoenzyme 4 [Source:MGI Symbol;Acc:MGI:1351481]
ENSMUSG00000056656	7.34322	2.46998	0.986828	2.50295	0.0123161		Apol8	apolipoprotein L 8 [Source:MGI Symbol;Acc:MGI:2444921]
ENSMUSG00000022157	2.9503	4.67835	2.08442	2.24444	0.0248042		Mcpt8	mast cell protease 8 [Source:MGI Symbol;Acc:MGI:1261780]
ENSMUSG00000025020	3.91308	3.83675	1.88307	2.0375	0.0416		Slit1	slit guidance ligand 1 [Source:MGI Symbol;Acc:MGI:1315203]
ENSMUSG00000086918	7.4441	2.60458	1.18512	2.19774	0.0279677		4930429F24Rik	RIKEN cDNA 4930429F24 gene [Source:MGI Symbol;Acc:MGI:1921883]
ENSMUSG00000051844	3.98533	3.50495	1.56082	2.24558	0.0247309		B230319C09Rik	RIKEN cDNA B230319C09 gene [Source:MGI Symbol;Acc:MGI:2444713]
ENSMUSG00000026043	3.92622	3.69167	1.63113	2.26326	0.0236198		Col3a1	collagen, type III, alpha 1 [Source:MGI Symbol;Acc:MGI:88453]
ENSMUSG00000085316	3.1458	4.50335	1.85597	2.42641	0.0152491		D330050G23Rik	RIKEN cDNA D330050G23 gene [Source:MGI Symbol;Acc:MGI:2445155]
ENSMUSG00000115520	6.27161	2.98891	1.43769	2.07897	0.0376202		Gm41335	predicted gene, 41335 [Source:MGI Symbol;Acc:MGI:5624220]
ENSMUSG00000048621	2.85496	4.60583	2.16998	2.12252	0.0337939		Gm6377	predicted gene 6377 [Source:MGI Symbol;Acc:MGI:3647255]
ENSMUSG00000041046	3.67695	3.86628	1.63609	2.36312	0.0181218		Ramp3	receptor (calcitonin) activity modifying protein 3 [Source:MGI Symbol;Acc:MGI:1860292]
ENSMUSG00000113985	2.64086	4.4995	1.9565	2.29977	0.0214613		9130015A21Rik	RIKEN cDNA 9130015A21 gene [Source:MGI Symbol;Acc:MGI:1918831]
ENSMUSG00000050541	5.09893	2.5118	1.18169	2.1256	0.0335368		Adra1b	adrenergic receptor, alpha 1b [Source:MGI Symbol;Acc:MGI:104774]
ENSMUSG00000056271	3.16866	5.08996	1.89708	2.68305	0.00729535		Lman1l	lectin, mannose-binding 1 like [Source:MGI Symbol;Acc:MGI:2667537]
ENSMUSG00000052516	6.12828	4.65696	1.43274	3.25038	0.00115252		Robo2	roundabout guidance receptor 2 [Source:MGI Symbol;Acc:MGI:1890110]
ENSMUSG00000031963	5.86797	3.14644	1.18993	2.64421	0.00818811		Bmper	BMP-binding endothelial regulator [Source:MGI Symbol;Acc:MGI:1920480]
ENSMUSG00000040298	5.86763	2.98179	1.18928	2.50722	0.0121686		Btbd16	BTB (POZ) domain containing 16 [Source:MGI Symbol;Acc:MGI:3045247]
ENSMUSG00000001555	2.27752	4.49227	2.1926	2.04883	0.0404787		Fkbp10	FK506 binding protein 10 [Source:MGI Symbol;Acc:MGI:104769]
ENSMUSG00000114053	6.04079	3.29282	1.17231	2.80883	0.00497219		Gm35330	predicted gene, 35330 [Source:MGI Symbol;Acc:MGI:5594489]
ENSMUSG00000112669	4.20655	3.77005	1.56878	2.40318	0.0162533		Gm48689	predicted gene, 48689 [Source:MGI Symbol;Acc:MGI:6098317]
ENSMUSG00000039372	2.70015	4.63341	1.76685	2.62242	0.00873087		Marchf4	membrane associated ring-CH-type finger 4 [Source:MGI Symbol;Acc:MGI:2683550]
ENSMUSG00000043613	6.96481	5.75708	1.52853	3.76642	0.000165606		Mmp3	matrix metallopeptidase 3 [Source:MGI Symbol;Acc:MGI:97010]
ENSMUSG00000046805	4.37871	5.48047	1.56529	3.50124	0.000463093		Mpeg1	macrophage expressed gene 1 [Source:MGI Symbol;Acc:MGI:1333743]
ENSMUSG00000020807	5.30106	2.7559	1.10486	2.49434	0.0126191		4933427D14Rik	RIKEN cDNA 4933427D14 gene [Source:MGI Symbol;Acc:MGI:1921727]
ENSMUSG00000045326	1.94994	4.32258	2.04558	2.11313	0.0345893		Fndc7	fibronectin type III domain containing 7 [Source:MGI Symbol;Acc:MGI:2443535]
ENSMUSG00000113883	2.53815	3.56242	1.78866	1.99168	0.0464067		Gm36500	predicted gene, 36500 [Source:MGI Symbol;Acc:MGI:5595659]
ENSMUSG00000112048	5.12246	3.09522	1.39314	2.22176	0.0262995		Gm48750	predicted gene, 48750 [Source:MGI Symbol;Acc:MGI:6098426]
ENSMUSG00000067855	4.59469	5.88446	1.6994	3.46267	0.000534835		Speer3	spermatogenesis associated glutamate (E)-rich protein 3 [Source:MGI Symbol;Acc:MGI:1918276]
ENSMUSG00000031373	6.82136	4.35617	1.30082	3.34878	0.000811683		Car5b	carbonic anhydrase 5b, mitochondrial [Source:MGI Symbol;Acc:MGI:1926249]
ENSMUSG00000086591	1.85092	4.15287	2.02752	2.04826	0.040535		Dnah2os	dynein, axonemal, heavy chain 2, opposite strand [Source:MGI Symbol;Acc:MGI:1924973]
ENSMUSG00000032446	2.92382	3.69607	1.81575	2.03555	0.0417951		Eomes	eomesodermin [Source:MGI Symbol;Acc:MGI:1201683]
ENSMUSG00000072898	3.10073	3.85848	1.82204	2.11767	0.034203		Gm10434	predicted gene 10434 [Source:MGI Symbol;Acc:MGI:3708552]
ENSMUSG00000070271	2.2694	4.15879	1.80018	2.31021	0.0208767		Gm13268	predicted gene 13268 [Source:MGI Symbol;Acc:MGI:3651947]
ENSMUSG00000081282	3.19045	4.11316	2.04687	2.00949	0.0444849		Gm13836	predicted gene 13836 [Source:MGI Symbol;Acc:MGI:3650922]
ENSMUSG00000087201	3.96231	2.55929	1.27709	2.00399	0.045071		Gm15261	predicted gene 15261 [Source:MGI Symbol;Acc:MGI:3705201]
ENSMUSG00000109570	1.93907	4.48668	2.26787	1.97837	0.0478874		Gm44624	predicted gene 44624 [Source:MGI Symbol;Acc:MGI:5753200]
ENSMUSG00000027360	2.60603	3.77389	1.8841	2.00302	0.0451748		Hdc	histidine decarboxylase [Source:MGI Symbol;Acc:MGI:96062]
ENSMUSG00000090077	2.59392	3.68195	1.70311	2.1619	0.0306256		Lime1	Lck interacting transmembrane adaptor 1 [Source:MGI Symbol;Acc:MGI:1919949]
ENSMUSG00000098286	6.87148	2.50155	1.16348	2.15006	0.0315504		Mir8091	microRNA 8091 [Source:MGI Symbol;Acc:MGI:5530957]
ENSMUSG00000027967	2.03594	4.33338	2.05438	2.10934	0.0349155		Neurog2	neurogenin 2 [Source:MGI Symbol;Acc:MGI:109619]
ENSMUSG00000022218	1.91728	4.32682	2.07325	2.08698	0.0368898		Tgm1	transglutaminase 1, K polypeptide [Source:MGI Symbol;Acc:MGI:98730]
ENSMUSG00000096960	2.38863	4.6611	1.76325	2.64347	0.00820613		A230028O05Rik	RIKEN cDNA A230028O05 gene [Source:MGI Symbol;Acc:MGI:2442126]
ENSMUSG00000042961	3.52576	4.34998	1.67194	2.60176	0.00927465		Egflam	EGF-like, fibronectin type III and laminin G domains [Source:MGI Symbol;Acc:MGI:2146149]
ENSMUSG00000034282	2.90907	4.39973	1.73397	2.53738	0.0111686		Evpl	envoplakin [Source:MGI Symbol;Acc:MGI:107507]
ENSMUSG00000039131	2.43725	4.46493	1.95523	2.28358	0.0223963		Gipc2	GIPC PDZ domain containing family, member 2 [Source:MGI Symbol;Acc:MGI:1889209]
ENSMUSG00000090489	1.98728	3.86089	1.86037	2.07533	0.0379558		Gm17415	predicted gene, 17415 [Source:MGI Symbol;Acc:MGI:4937049]
ENSMUSG00000111897	6.53056	3.46524	1.7268	2.00673	0.0447779		Gm19810	predicted gene, 19810 [Source:MGI Symbol;Acc:MGI:5011995]
ENSMUSG00000115637	3.20109	4.05141	1.81323	2.23436	0.0254591		Gm30970	predicted gene, 30970 [Source:MGI Symbol;Acc:MGI:5590129]
ENSMUSG00000108520	2.30349	3.96571	1.97267	2.01033	0.0443967		Gm44684	predicted gene 44684 [Source:MGI Symbol;Acc:MGI:5753260]
ENSMUSG00000110635	5.5508	2.80525	1.3844	2.02633	0.0427312		Gm45853	predicted gene 45853 [Source:MGI Symbol;Acc:MGI:5804968]
ENSMUSG00000026479	5.6858	2.63157	1.33722	1.96794	0.0490746		Lamc2	laminin, gamma 2 [Source:MGI Symbol;Acc:MGI:99913]
ENSMUSG00000031837	2.1824	4.30341	2.01638	2.13423	0.0328244		Necab2	N-terminal EF-hand calcium binding protein 2 [Source:MGI Symbol;Acc:MGI:2152211]
ENSMUSG00000056313	4.67093	4.02963	1.508	2.67216	0.00753638		Tcim	transcriptional and immune response regulator [Source:MGI Symbol;Acc:MGI:1916318]
ENSMUSG00000039116	6.15476	3.50578	1.31301	2.67004	0.00758416		Adgrg6	adhesion G protein-coupled receptor G6 [Source:MGI Symbol;Acc:MGI:1916151]
ENSMUSG00000051669	2.50525	3.83181	1.84505	2.07681	0.0378193		AU021092	expressed sequence AU021092 [Source:MGI Symbol;Acc:MGI:2146559]
ENSMUSG00000032473	3.49809	5.19861	1.60703	3.23491	0.0012168		Cldn18	claudin 18 [Source:MGI Symbol;Acc:MGI:1929209]
ENSMUSG00000042501	4.52053	3.58147	1.44066	2.48599	0.012919		Cpa6	carboxypeptidase A6 [Source:MGI Symbol;Acc:MGI:3045348]
ENSMUSG00000021263	4.89962	2.7124	1.15757	2.34318	0.01912		Degs2	delta(4)-desaturase, sphingolipid 2 [Source:MGI Symbol;Acc:MGI:1917309]
ENSMUSG00000020950	6.60717	2.46829	1.22055	2.02227	0.043148		Foxg1	forkhead box G1 [Source:MGI Symbol;Acc:MGI:1347464]
ENSMUSG00000080840	2.98705	4.56393	1.70155	2.68222	0.00731359		Gm11349	predicted gene 11349 [Source:MGI Symbol;Acc:MGI:3652298]
ENSMUSG00000087340	2.08113	4.00951	1.80805	2.21759	0.026583		Gm15228	predicted gene 15228 [Source:MGI Symbol;Acc:MGI:3705118]
ENSMUSG00000097239	3.92132	2.84732	1.29403	2.20035	0.0277823		Gm27029	predicted gene, 27029 [Source:MGI Symbol;Acc:MGI:5504144]
ENSMUSG00000111734	6.05336	3.34424	1.26494	2.6438	0.00819821		Gm29825	predicted gene, 29825 [Source:MGI Symbol;Acc:MGI:5588984]
ENSMUSG00000107812	3.12381	3.04331	1.4966	2.03347	0.0420046		Gm43935	predicted gene, 43935 [Source:MGI Symbol;Acc:MGI:5690327]
ENSMUSG00000090793	3.32143	5.30875	1.59783	3.32248	0.000892213		Gm6650	predicted gene 6650 [Source:MGI Symbol;Acc:MGI:3644295]
ENSMUSG00000050587	2.20139	4.36774	1.82601	2.39195	0.0167591		Lrrc4c	leucine rich repeat containing 4C [Source:MGI Symbol;Acc:MGI:2442636]
ENSMUSG00000080832	5.23289	2.78559	1.30366	2.13674	0.0326192		M6pr-ps	mannose-6-phosphate receptor, pseudogene [Source:MGI Symbol;Acc:MGI:96905]
ENSMUSG00000022887	5.76292	3.0728	1.2979	2.36752	0.0179079		Masp1	mannan-binding lectin serine peptidase 1 [Source:MGI Symbol;Acc:MGI:88492]
ENSMUSG00000020901	3.58204	4.87707	1.71438	2.8448	0.00444394		Pik3r5	phosphoinositide-3-kinase regulatory subunit 5 [Source:MGI Symbol;Acc:MGI:2443588]
ENSMUSG00000021700	2.21967	4.60202	2.14282	2.14765	0.0317418		Rab3c	RAB3C, member RAS oncogene family [Source:MGI Symbol;Acc:MGI:1914545]
ENSMUSG00000032946	7.28849	2.55605	1.05727	2.41761	0.015623		Rasgrp2	RAS, guanyl releasing protein 2 [Source:MGI Symbol;Acc:MGI:1333849]
ENSMUSG00000032281	4.36283	4.88241	1.51208	3.22893	0.00124255		Acsbg1	acyl-CoA synthetase bubblegum family member 1 [Source:MGI Symbol;Acc:MGI:2385656]
ENSMUSG00000022376	2.13202	4.47117	1.99496	2.24123	0.0250109		Adcy8	adenylate cyclase 8 [Source:MGI Symbol;Acc:MGI:1341110]
ENSMUSG00000038094	2.47755	4.07185	2.04174	1.9943	0.0461194		Atp13a4	ATPase type 13A4 [Source:MGI Symbol;Acc:MGI:1924456]
ENSMUSG00000044707	2.2346	4.1237	2.08753	1.9754	0.0482232		Ccnjl	cyclin J-like [Source:MGI Symbol;Acc:MGI:2685723]
ENSMUSG00000120319	2.93987	3.99696	1.7844	2.23995	0.0250942		ENSMUSG00000120319	novel transcript, antisense to Tpk1and KO:Tpk1
ENSMUSG00000001946	7.72649	1.94819	0.989925	1.96802	0.0490658		Esam	endothelial cell-specific adhesion molecule [Source:MGI Symbol;Acc:MGI:1916774]
ENSMUSG00000085047	2.11498	3.69112	1.85782	1.9868	0.0469442		Gm13026	predicted gene 13026 [Source:MGI Symbol;Acc:MGI:3650881]
ENSMUSG00000096993	2.27204	4.37501	2.0808	2.10256	0.035504		Gm26787	predicted gene, 26787 [Source:MGI Symbol;Acc:MGI:5477281]
ENSMUSG00000116725	2.74715	5.12856	1.89589	2.70509	0.00682861		Gm29686	predicted gene, 29686 [Source:MGI Symbol;Acc:MGI:5588845]
ENSMUSG00000106871	1.64405	4.05063	1.96449	2.06192	0.039215		Gm3289	predicted gene 3289 [Source:MGI Symbol;Acc:MGI:3781467]
ENSMUSG00000117145	4.16579	2.7012	1.32778	2.03437	0.0419141		Gm4356	predicted gene 4356 [Source:MGI Symbol;Acc:MGI:3782541]
ENSMUSG00000108394	1.99188	3.83954	1.93966	1.97949	0.0477608		Gm45477	predicted gene 45477 [Source:MGI Symbol;Acc:MGI:5791313]
ENSMUSG00000111028	2.15091	3.872	1.80247	2.14816	0.0317013		Gm5922	predicted gene 5922 [Source:MGI Symbol;Acc:MGI:3647932]
ENSMUSG00000075254	6.8209	3.75042	1.30635	2.87091	0.00409288		Heg1	heart development protein with EGF-like domains 1 [Source:MGI Symbol;Acc:MGI:1924696]
ENSMUSG00000013415	5.23509	3.1302	1.31178	2.38622	0.0170224		Igf2bp1	insulin-like growth factor 2 mRNA binding protein 1 [Source:MGI Symbol;Acc:MGI:1890357]
ENSMUSG00000051998	3.34129	4.89595	1.94643	2.51535	0.0118915		Lax1	lymphocyte transmembrane adaptor 1 [Source:MGI Symbol;Acc:MGI:2443362]
ENSMUSG00000078627	1.62588	4.52909	2.15552	2.10116	0.0356272		Marchf10	membrane associated ring-CH-type finger 10 [Source:MGI Symbol;Acc:MGI:2443469]
ENSMUSG00000063531	1.87626	4.19456	2.05158	2.04455	0.0408991		Sema3e	sema domain, immunoglobulin domain (Ig), short basic domain, secreted, (semaphorin) 3E [Source:MGI Symbol;Acc:MGI:1340034]
ENSMUSG00000064637	2.71696	4.70498	2.04674	2.29876	0.0215185		Snora20	small nucleolar RNA, H/ACA box 20 [Source:MGI Symbol;Acc:MGI:3819492]
ENSMUSG00000049537	4.13375	4.68755	1.55856	3.00762	0.00263305		Tecrl	trans-2,3-enoyl-CoA reductase-like [Source:MGI Symbol;Acc:MGI:2444966]
ENSMUSG00000026414	1.96519	4.28026	1.93348	2.21376	0.0268452		Tnnt2	troponin T2, cardiac [Source:MGI Symbol;Acc:MGI:104597]
ENSMUSG00000026567	3.04809	4.65292	1.84737	2.51867	0.0117798		Adcy10	adenylate cyclase 10 [Source:MGI Symbol;Acc:MGI:2660854]
ENSMUSG00000056492	2.90261	4.93525	1.82927	2.69793	0.0069772		Adgrf5	adhesion G protein-coupled receptor F5 [Source:MGI Symbol;Acc:MGI:2182928]
ENSMUSG00000027221	1.51899	4.28339	2.1473	1.99478	0.0460668		Chst1	carbohydrate sulfotransferase 1 [Source:MGI Symbol;Acc:MGI:1924219]
ENSMUSG00000030905	2.01783	4.66275	1.95508	2.38494	0.0170817		Crym	crystallin, mu [Source:MGI Symbol;Acc:MGI:102675]
ENSMUSG00000038656	2.65142	5.26179	1.84312	2.85482	0.00430611		Cyp3a16	cytochrome P450, family 3, subfamily a, polypeptide 16 [Source:MGI Symbol;Acc:MGI:106099]
ENSMUSG00000067206	4.44891	2.85527	1.39839	2.04183	0.0411685		Lrrc66	leucine rich repeat containing 66 [Source:MGI Symbol;Acc:MGI:2387634]
ENSMUSG00000062345	2.20528	4.03705	1.93542	2.08588	0.0369898		Serpinb2	serine (or cysteine) peptidase inhibitor, clade B, member 2 [Source:MGI Symbol;Acc:MGI:97609]
