# Supplementary material for: Melanocyte differentiation and mechanosensation are differentially modulated by distinct extracellular matrix proteins
Source: EMBO Rep. 2025 Sep 19;26(21):5270–99. doi: 10.1038/s44319-025-00583-6 (PMC12592508; doi:10.1038/s44319-025-00583-6)
Supplement: Supplementary file 7 — Source data Fig. 6 [file 44319_2025_583_MOESM7_ESM.zip]

Archive with 11 entries (10 files):
- Figure 5/figure5A.xlsx
- Figure 5/figure5B.xlsx
- Figure 5/figure5C.xlsx
- Figure 5/figure5D.xlsx
- Figure 5/figure5E.xlsx
- Figure 5/figure5F.xlsx
- Figure 5/figure5G.xlsx
- Figure 5/figure5H.xlsx
- Figure 5/figure5I.xlsx
- Figure 5/figure5K.xlsx
- Figure 5/
