# Supplementary material for: Melanocyte differentiation and mechanosensation are differentially modulated by distinct extracellular matrix proteins
Source: EMBO Rep. 2025 Sep 19;26(21):5270–99. doi: 10.1038/s44319-025-00583-6 (PMC12592508; doi:10.1038/s44319-025-00583-6)
Supplement: Supplementary file 7 — Source data Fig. 6 [file 44319_2025_583_MOESM7_ESM.zip › Figure 5/figure5B.xlsx]

## Sheet: fig5B_DEGs_downregulated
fig. 5B melanin biosynthesis _ downregulated DEGs FN vs. COL I
gene_id	baseMean	log2FoldChange	lfcSE	stat	pvalue	padj	gene_name	gene_description
ENSMUSG00000035296	499.824	-2.67824	0.200886	-13.3321	1.50547e-40	5.38205e-37	Sgcg	sarcoglycan, gamma (dystrophin-associated glycoprotein) [Source:MGI Symbol;Acc:MGI:1346524]
ENSMUSG00000025333	2737.66	-2.45191	0.193288	-12.6852	7.14174e-37	2.04254e-33	Gpr143	G protein-coupled receptor 143 [Source:MGI Symbol;Acc:MGI:107193]
ENSMUSG00000028341	6300.72	-1.53599	0.141682	-10.8412	2.19639e-27	3.48981e-24	Nr4a3	nuclear receptor subfamily 4, group A, member 3 [Source:MGI Symbol;Acc:MGI:1352457]
ENSMUSG00000039474	3262.77	-1.61746	0.150423	-10.7527	5.75359e-27	8.22763e-24	Wfs1	wolframin ER transmembrane glycoprotein [Source:MGI Symbol;Acc:MGI:1328355]
ENSMUSG00000030523	35643	-2.34996	0.221277	-10.62	2.40616e-26	3.128e-23	Trpm1	transient receptor potential cation channel, subfamily M, member 1 [Source:MGI Symbol;Acc:MGI:1330305]
ENSMUSG00000021913	4028.12	-1.93868	0.186555	-10.392	2.69672e-25	3.21359e-22	Ogdhl	oxoglutarate dehydrogenase-like [Source:MGI Symbol;Acc:MGI:3616088]
ENSMUSG00000034981	437.532	-3.05605	0.309822	-9.86388	5.96971e-23	5.02158e-20	Parm1	prostate androgen-regulated mucin-like protein 1 [Source:MGI Symbol;Acc:MGI:2443349]
ENSMUSG00000027894	24101.9	-1.28398	0.130333	-9.85153	6.75086e-23	5.36318e-20	Slc6a17	solute carrier family 6 (neurotransmitter transporter), member 17 [Source:MGI Symbol;Acc:MGI:2442535]
ENSMUSG00000035273	2846.17	-1.88574	0.196251	-9.60882	7.33886e-22	5.24728e-19	Hpse	heparanase [Source:MGI Symbol;Acc:MGI:1343124]
ENSMUSG00000044629	1311.97	-1.71194	0.180268	-9.49662	2.16813e-21	1.40929e-18	Cnrip1	cannabinoid receptor interacting protein 1 [Source:MGI Symbol;Acc:MGI:1917505]
ENSMUSG00000053040	2509.25	-1.70344	0.180549	-9.43473	3.91986e-21	2.43713e-18	Aph1c	aph1 homolog C, gamma secretase subunit [Source:MGI Symbol;Acc:MGI:1915568]
ENSMUSG00000017146	4301.85	-1.82234	0.194484	-9.37014	7.24369e-21	3.98403e-18	Brca1	breast cancer 1, early onset [Source:MGI Symbol;Acc:MGI:104537]
ENSMUSG00000057933	723.353	-2.49392	0.268207	-9.29851	1.42434e-20	7.54373e-18	Gsta2	glutathione S-transferase, alpha 2 (Yc2) [Source:MGI Symbol;Acc:MGI:95863]
ENSMUSG00000054510	300.851	-2.31703	0.250398	-9.25336	2.17542e-20	1.07271e-17	Gm14461	predicted gene 14461 [Source:MGI Symbol;Acc:MGI:3651589]
ENSMUSG00000021379	877.116	-2.22791	0.241844	-9.21219	3.19524e-20	1.52306e-17	Id4	inhibitor of DNA binding 4 [Source:MGI Symbol;Acc:MGI:99414]
ENSMUSG00000028238	4261.49	-1.56289	0.175394	-8.91075	5.06876e-19	2.01342e-16	Atp6v0d2	ATPase, H+ transporting, lysosomal V0 subunit D2 [Source:MGI Symbol;Acc:MGI:1924415]
ENSMUSG00000027796	644.826	-1.38912	0.156539	-8.87396	7.0587e-19	2.6563e-16	Smad9	SMAD family member 9 [Source:MGI Symbol;Acc:MGI:1859993]
ENSMUSG00000045917	5084.03	-1.3813	0.158459	-8.71709	2.85447e-18	1.04664e-15	Tmem268	transmembrane protein 268 [Source:MGI Symbol;Acc:MGI:1913920]
ENSMUSG00000039395	1565.86	-1.28712	0.152793	-8.42396	3.63958e-17	1.21037e-14	Mreg	melanoregulin [Source:MGI Symbol;Acc:MGI:2151839]
ENSMUSG00000039691	13467.1	-1.82456	0.217155	-8.40213	4.38455e-17	1.42498e-14	Tspan10	tetraspanin 10 [Source:MGI Symbol;Acc:MGI:2384781]
ENSMUSG00000040605	13980.6	-2.05966	0.246474	-8.35647	6.46239e-17	2.00896e-14	Bace2	beta-site APP-cleaving enzyme 2 [Source:MGI Symbol;Acc:MGI:1860440]
ENSMUSG00000021356	731.458	-1.88704	0.2345	-8.04706	8.48032e-16	2.47487e-13	Irf4	interferon regulatory factor 4 [Source:MGI Symbol;Acc:MGI:1096873]
ENSMUSG00000074109	137.69	-3.37477	0.420184	-8.03163	9.61825e-16	2.75082e-13	Mrgprx2	MAS-related GPR, member X2 [Source:MGI Symbol;Acc:MGI:3588270]
ENSMUSG00000074179	170.615	-3.24503	0.404699	-8.01838	1.07148e-15	2.94656e-13	Gsta5	glutathione S-transferase alpha 5 [Source:MGI Symbol;Acc:MGI:3704339]
ENSMUSG00000026879	19751.2	-1.48063	0.186288	-7.94809	1.89406e-15	5.01574e-13	Gsn	gelsolin [Source:MGI Symbol;Acc:MGI:95851]
ENSMUSG00000019872	1883.79	-1.09121	0.138288	-7.8908	3.00259e-15	7.80674e-13	Smpdl3a	sphingomyelin phosphodiesterase, acid-like 3A [Source:MGI Symbol;Acc:MGI:1931437]
ENSMUSG00000073418	335.682	-2.09782	0.266245	-7.87926	3.29313e-15	8.40925e-13	C4b	complement component 4B (Chido blood group) [Source:MGI Symbol;Acc:MGI:88228]
ENSMUSG00000055720	3803.84	-1.35554	0.172363	-7.86447	3.70666e-15	9.1463e-13	Ubl7	ubiquitin-like 7 (bone marrow stromal cell-derived) [Source:MGI Symbol;Acc:MGI:1916709]
ENSMUSG00000035493	125.193	-2.82438	0.360038	-7.84468	4.34076e-15	1.05208e-12	Tgfbi	transforming growth factor, beta induced [Source:MGI Symbol;Acc:MGI:99959]
ENSMUSG00000057751	1177.54	-2.37098	0.302879	-7.82814	4.95145e-15	1.18009e-12	Megf6	multiple EGF-like-domains 6 [Source:MGI Symbol;Acc:MGI:1919351]
ENSMUSG00000033174	22430.2	-2.22708	0.288058	-7.73136	1.06407e-14	2.45423e-12	Mgll	monoglyceride lipase [Source:MGI Symbol;Acc:MGI:1346042]
ENSMUSG00000108770	73.2449	-2.84605	0.374794	-7.59365	3.11017e-14	6.84236e-12	Gm44719	predicted gene 44719 [Source:MGI Symbol;Acc:MGI:5753295]
ENSMUSG00000070547	180.482	-2.13406	0.281429	-7.58296	3.3775e-14	7.31792e-12	Mrgprb1	MAS-related GPR, member B1 [Source:MGI Symbol;Acc:MGI:3033115]
ENSMUSG00000030256	5847.94	-1.32868	0.175306	-7.57917	3.47771e-14	7.42258e-12	Bhlhe41	basic helix-loop-helix family, member e41 [Source:MGI Symbol;Acc:MGI:1930704]
ENSMUSG00000055692	482.669	-1.74573	0.231167	-7.55181	4.29245e-14	8.73038e-12	Tmem191c	transmembrane protein 191C [Source:MGI Symbol;Acc:MGI:107238]
ENSMUSG00000028801	78.8175	-2.71222	0.359209	-7.55054	4.33466e-14	8.73038e-12	Stpg1	sperm tail PG rich repeat containing 1 [Source:MGI Symbol;Acc:MGI:1926056]
ENSMUSG00000109814	402.156	-2.11907	0.281402	-7.53039	5.05879e-14	1.00473e-11	Gm45847	predicted gene 45847 [Source:MGI Symbol;Acc:MGI:5804962]
ENSMUSG00000022425	813.387	-1.7894	0.238362	-7.50706	6.04722e-14	1.18459e-11	Enpp2	ectonucleotide pyrophosphatase/phosphodiesterase 2 [Source:MGI Symbol;Acc:MGI:1321390]
ENSMUSG00000028698	7482.88	-1.29749	0.174509	-7.43508	1.04506e-13	1.99259e-11	Pik3r3	phosphoinositide-3-kinase regulatory subunit 3 [Source:MGI Symbol;Acc:MGI:109277]
ENSMUSG00000025359	299498	-1.29492	0.174761	-7.40965	1.26633e-13	2.38271e-11	Pmel	premelanosome protein [Source:MGI Symbol;Acc:MGI:98301]
ENSMUSG00000086892	66.1937	-4.08059	0.558514	-7.30616	2.74886e-13	5.03957e-11	4933430M04Rik	RIKEN cDNA 4933430M04 gene [Source:MGI Symbol;Acc:MGI:1918566]
ENSMUSG00000034472	126.633	-1.7741	0.243921	-7.27325	3.50934e-13	6.35236e-11	Rasd2	RASD family, member 2 [Source:MGI Symbol;Acc:MGI:1922391]
ENSMUSG00000038264	637.144	-1.64447	0.226864	-7.24871	4.20758e-13	7.4282e-11	Sema7a	sema domain, immunoglobulin domain (Ig), and GPI membrane anchor, (semaphorin) 7A [Source:MGI Symbol;Acc:MGI:1306826]
ENSMUSG00000095279	106.199	-2.55419	0.352695	-7.24192	4.42375e-13	7.71459e-11	Gm10067	predicted gene 10067 [Source:MGI Symbol;Acc:MGI:3708768]
ENSMUSG00000029167	768.358	-1.80838	0.251321	-7.19551	6.22257e-13	1.03468e-10	Ppargc1a	peroxisome proliferative activated receptor, gamma, coactivator 1 alpha [Source:MGI Symbol;Acc:MGI:1342774]
ENSMUSG00000026958	3631.35	-1.1911	0.165652	-7.19038	6.46128e-13	1.06203e-10	Dpp7	dipeptidylpeptidase 7 [Source:MGI Symbol;Acc:MGI:1933213]
ENSMUSG00000032038	6409.4	-1.05999	0.148539	-7.13611	9.60105e-13	1.54264e-10	St3gal4	ST3 beta-galactoside alpha-2,3-sialyltransferase 4 [Source:MGI Symbol;Acc:MGI:1316743]
ENSMUSG00000002985	8730.45	-1.41854	0.20013	-7.08809	1.35973e-12	2.16046e-10	Apoe	apolipoprotein E [Source:MGI Symbol;Acc:MGI:88057]
ENSMUSG00000045967	132.717	-1.89295	0.268105	-7.06047	1.65935e-12	2.56845e-10	Gpr158	G protein-coupled receptor 158 [Source:MGI Symbol;Acc:MGI:2441697]
ENSMUSG00000038451	1283.24	-1.20919	0.172536	-7.00836	2.41123e-12	3.5547e-10	Spsb2	splA/ryanodine receptor domain and SOCS box containing 2 [Source:MGI Symbol;Acc:MGI:1315199]
ENSMUSG00000029311	983.9	-1.30277	0.18792	-6.93259	4.13194e-12	5.96835e-10	Hsd17b11	hydroxysteroid (17-beta) dehydrogenase 11 [Source:MGI Symbol;Acc:MGI:2149821]
ENSMUSG00000020644	7751.97	-1.35339	0.195368	-6.92742	4.28599e-12	6.12896e-10	Id2	inhibitor of DNA binding 2 [Source:MGI Symbol;Acc:MGI:96397]
ENSMUSG00000044080	1628.31	-1.59208	0.230222	-6.91539	4.66562e-12	6.54101e-10	S100a1	S100 calcium binding protein A1 [Source:MGI Symbol;Acc:MGI:1338917]
ENSMUSG00000028152	1791.38	-1.13517	0.165719	-6.84998	7.38585e-12	1.02541e-09	Tspan5	tetraspanin 5 [Source:MGI Symbol;Acc:MGI:1928096]
ENSMUSG00000049092	284.491	-1.28012	0.18848	-6.79183	1.10716e-11	1.50785e-09	Gpr137c	G protein-coupled receptor 137C [Source:MGI Symbol;Acc:MGI:1917963]
ENSMUSG00000035183	11599.2	-1.13826	0.167707	-6.78715	1.14367e-11	1.53018e-09	Slc24a5	solute carrier family 24, member 5 [Source:MGI Symbol;Acc:MGI:2677271]
ENSMUSG00000030450	10588.6	-1.98418	0.29235	-6.78699	1.14496e-11	1.53018e-09	Oca2	oculocutaneous albinism II [Source:MGI Symbol;Acc:MGI:97454]
ENSMUSG00000039904	3342.46	-1.88011	0.280256	-6.70854	1.96576e-11	2.53247e-09	Gpr37	G protein-coupled receptor 37 [Source:MGI Symbol;Acc:MGI:1313297]
ENSMUSG00000028583	116.265	-1.7744	0.264779	-6.70143	2.06383e-11	2.61175e-09	Pdpn	podoplanin [Source:MGI Symbol;Acc:MGI:103098]
ENSMUSG00000022211	334.246	-1.51267	0.226296	-6.6845	2.31713e-11	2.8813e-09	Carmil3	capping protein regulator and myosin 1 linker 3 [Source:MGI Symbol;Acc:MGI:2448573]
ENSMUSG00000028803	4869.11	-1.65672	0.249727	-6.63415	3.26375e-11	3.95523e-09	Nipal3	NIPA-like domain containing 3 [Source:MGI Symbol;Acc:MGI:1921802]
ENSMUSG00000047793	265.618	-1.87166	0.282633	-6.62222	3.53855e-11	4.25221e-09	Sned1	sushi, nidogen and EGF-like domains 1 [Source:MGI Symbol;Acc:MGI:3045960]
ENSMUSG00000040746	1714.85	-1.00366	0.151875	-6.60847	3.88324e-11	4.58928e-09	Rnf167	ring finger protein 167 [Source:MGI Symbol;Acc:MGI:1917760]
ENSMUSG00000056185	566.155	-1.35944	0.205843	-6.60424	3.99564e-11	4.68342e-09	Snx32	sorting nexin 32 [Source:MGI Symbol;Acc:MGI:2444704]
ENSMUSG00000026185	1204.13	-1.72477	0.263361	-6.54908	5.78945e-11	6.73083e-09	Igfbp5	insulin-like growth factor binding protein 5 [Source:MGI Symbol;Acc:MGI:96440]
ENSMUSG00000003949	290.36	-1.69331	0.25862	-6.5475	5.85084e-11	6.74734e-09	Hlf	hepatic leukemia factor [Source:MGI Symbol;Acc:MGI:96108]
ENSMUSG00000024371	1620.48	-1.4427	0.220917	-6.53049	6.55549e-11	7.49948e-09	C2	complement component 2 (within H-2S) [Source:MGI Symbol;Acc:MGI:88226]
ENSMUSG00000039481	342.956	-1.825	0.280908	-6.49681	8.20432e-11	9.31125e-09	Nrtn	neurturin [Source:MGI Symbol;Acc:MGI:108417]
ENSMUSG00000086775	94.6216	-3.14164	0.486532	-6.45722	1.06643e-10	1.1914e-08	Snhg7os	small nucleolar RNA host gene 7, opposite strand [Source:MGI Symbol;Acc:MGI:3045374]
ENSMUSG00000037049	4755.89	-1.56638	0.243578	-6.4307	1.27021e-10	1.40807e-08	Smpd1	sphingomyelin phosphodiesterase 1, acid lysosomal [Source:MGI Symbol;Acc:MGI:98325]
ENSMUSG00000026110	2142.01	-1.0768	0.167678	-6.42186	1.34617e-10	1.48079e-08	Mgat4a	mannoside acetylglucosaminyltransferase 4, isoenzyme A [Source:MGI Symbol;Acc:MGI:2662992]
ENSMUSG00000036833	1319.52	-1.52805	0.238294	-6.41245	1.43203e-10	1.56321e-08	Pnpla7	patatin-like phospholipase domain containing 7 [Source:MGI Symbol;Acc:MGI:2385325]
ENSMUSG00000058486	1419.39	-1.00269	0.156398	-6.41114	1.44437e-10	1.56473e-08	Wdr91	WD repeat domain 91 [Source:MGI Symbol;Acc:MGI:2141558]
ENSMUSG00000032652	648.441	-1.05023	0.164882	-6.36959	1.89535e-10	2.00767e-08	Crebl2	cAMP responsive element binding protein-like 2 [Source:MGI Symbol;Acc:MGI:1889385]
ENSMUSG00000019810	2376.09	-1.20658	0.18978	-6.3578	2.04664e-10	2.15199e-08	Fuca2	fucosidase, alpha-L- 2, plasma [Source:MGI Symbol;Acc:MGI:1914098]
ENSMUSG00000053358	191.825	-1.34426	0.211771	-6.34772	2.18525e-10	2.23207e-08	Gm9905	predicted gene 9905 [Source:MGI Symbol;Acc:MGI:3642311]
ENSMUSG00000025889	2719.85	-1.17684	0.185501	-6.3441	2.23727e-10	2.269e-08	Snca	synuclein, alpha [Source:MGI Symbol;Acc:MGI:1277151]
ENSMUSG00000028167	119.935	-1.93235	0.306149	-6.31179	2.75828e-10	2.72024e-08	Bdh2	3-hydroxybutyrate dehydrogenase, type 2 [Source:MGI Symbol;Acc:MGI:1917022]
ENSMUSG00000032202	9943.63	-1.30482	0.206904	-6.30639	2.8562e-10	2.77848e-08	Rab27a	RAB27A, member RAS oncogene family [Source:MGI Symbol;Acc:MGI:1861441]
ENSMUSG00000017491	102.295	-2.40657	0.387702	-6.20726	5.39168e-10	4.87982e-08	Rarb	retinoic acid receptor, beta [Source:MGI Symbol;Acc:MGI:97857]
ENSMUSG00000042942	60.7187	-2.45951	0.397127	-6.19327	5.89305e-10	5.26691e-08	Greb1l	growth regulation by estrogen in breast cancer-like [Source:MGI Symbol;Acc:MGI:3576497]
ENSMUSG00000041351	92.191	-2.06513	0.334374	-6.1761	6.57025e-10	5.83569e-08	Rap1gap	Rap1 GTPase-activating protein [Source:MGI Symbol;Acc:MGI:109338]
ENSMUSG00000074183	591.655	-1.78841	0.290567	-6.1549	7.51237e-10	6.59061e-08	Gsta1	glutathione S-transferase, alpha 1 (Ya) [Source:MGI Symbol;Acc:MGI:1095417]
ENSMUSG00000042675	860.787	-1.16022	0.188751	-6.14683	7.90472e-10	6.89253e-08	Ypel3	yippee like 3 [Source:MGI Symbol;Acc:MGI:1913340]
ENSMUSG00000013236	11541.4	-1.04479	0.171179	-6.10347	1.03789e-09	8.7738e-08	Ptprs	protein tyrosine phosphatase, receptor type, S [Source:MGI Symbol;Acc:MGI:97815]
ENSMUSG00000005142	5250.16	-1.15968	0.190047	-6.10208	1.047e-09	8.7738e-08	Man2b1	mannosidase 2, alpha B1 [Source:MGI Symbol;Acc:MGI:107286]
ENSMUSG00000067212	208.689	-1.31974	0.216778	-6.08799	1.14337e-09	9.45098e-08	H2-T23	histocompatibility 2, T region locus 23 [Source:MGI Symbol;Acc:MGI:95957]
ENSMUSG00000056608	2147.71	-1.15545	0.19081	-6.05551	1.3997e-09	1.13083e-07	Chd9	chromodomain helicase DNA binding protein 9 [Source:MGI Symbol;Acc:MGI:1924001]
ENSMUSG00000028751	1022.96	-1.22464	0.202187	-6.05697	1.38708e-09	1.13083e-07	Pla2g2e	phospholipase A2, group IIE [Source:MGI Symbol;Acc:MGI:1349660]
ENSMUSG00000037747	1486.88	-1.09563	0.181487	-6.03697	1.57035e-09	1.26157e-07	Phyhipl	phytanoyl-CoA hydroxylase interacting protein-like [Source:MGI Symbol;Acc:MGI:1918161]
ENSMUSG00000027200	2086.64	-1.16668	0.193793	-6.02025	1.74151e-09	1.39126e-07	Sema6d	sema domain, transmembrane domain (TM), and cytoplasmic domain, (semaphorin) 6D [Source:MGI Symbol;Acc:MGI:2387661]
ENSMUSG00000041771	9562.78	-1.87978	0.312825	-6.00905	1.86611e-09	1.47433e-07	Slc24a4	solute carrier family 24 (sodium/potassium/calcium exchanger), member 4 [Source:MGI Symbol;Acc:MGI:2447362]
ENSMUSG00000040616	3556.86	-1.2835	0.213636	-6.00789	1.87959e-09	1.47682e-07	Tmem51	transmembrane protein 51 [Source:MGI Symbol;Acc:MGI:2384874]
ENSMUSG00000083282	302.185	-1.52441	0.254642	-5.98649	2.14411e-09	1.67545e-07	Ctsf	cathepsin F [Source:MGI Symbol;Acc:MGI:1861434]
ENSMUSG00000015090	3860.25	-1.76598	0.296409	-5.95791	2.55484e-09	1.9537e-07	Ptgds	prostaglandin D2 synthase (brain) [Source:MGI Symbol;Acc:MGI:99261]
ENSMUSG00000092274	3908.33	-1.55773	0.261953	-5.9466	2.73765e-09	2.06044e-07	Neat1	nuclear paraspeckle assembly transcript 1 (non-protein coding) [Source:MGI Symbol;Acc:MGI:1914211]
ENSMUSG00000031824	1223.07	-1.17016	0.196838	-5.94476	2.76871e-09	2.06211e-07	6430548M08Rik	RIKEN cDNA 6430548M08 gene [Source:MGI Symbol;Acc:MGI:2443793]
ENSMUSG00000026023	1646.98	-1.0484	0.176813	-5.92946	3.03934e-09	2.25194e-07	Cdk15	cyclin-dependent kinase 15 [Source:MGI Symbol;Acc:MGI:3583944]
ENSMUSG00000034593	15834.3	-1.0514	0.177365	-5.92785	3.06921e-09	2.26236e-07	Myo5a	myosin VA [Source:MGI Symbol;Acc:MGI:105976]
ENSMUSG00000022895	2247.28	-1.0252	0.173688	-5.90253	3.57966e-09	2.59844e-07	Ets2	E26 avian leukemia oncogene 2, 3' domain [Source:MGI Symbol;Acc:MGI:95456]
ENSMUSG00000022747	7298.21	-1.04514	0.177626	-5.88394	4.00605e-09	2.87872e-07	St3gal6	ST3 beta-galactoside alpha-2,3-sialyltransferase 6 [Source:MGI Symbol;Acc:MGI:1888707]
ENSMUSG00000004347	283.414	-1.60593	0.273328	-5.87545	4.21708e-09	3.01521e-07	Pde1c	phosphodiesterase 1C [Source:MGI Symbol;Acc:MGI:108413]
ENSMUSG00000033965	463.006	-1.5439	0.263237	-5.86504	4.49023e-09	3.19454e-07	Slc16a2	solute carrier family 16 (monocarboxylic acid transporters), member 2 [Source:MGI Symbol;Acc:MGI:1203732]
ENSMUSG00000020684	67.4232	-1.9351	0.330566	-5.85391	4.80153e-09	3.38236e-07	Rasl10b	RAS-like, family 10, member B [Source:MGI Symbol;Acc:MGI:2685575]
ENSMUSG00000035919	736.223	-1.57149	0.268964	-5.84274	5.13481e-09	3.5994e-07	Bbs9	Bardet-Biedl syndrome 9 (human) [Source:MGI Symbol;Acc:MGI:2442833]
ENSMUSG00000024646	2727.18	-1.07685	0.184682	-5.8308	5.51615e-09	3.82917e-07	Cyb5a	cytochrome b5 type A (microsomal) [Source:MGI Symbol;Acc:MGI:1926952]
ENSMUSG00000029309	1575.75	-1.80768	0.310598	-5.82001	5.88431e-09	4.06501e-07	Sparcl1	SPARC-like 1 [Source:MGI Symbol;Acc:MGI:108110]
ENSMUSG00000037053	40.3419	-2.62456	0.455615	-5.76048	8.38742e-09	5.63099e-07	Azgp1	alpha-2-glycoprotein 1, zinc [Source:MGI Symbol;Acc:MGI:103163]
ENSMUSG00000095041	20688.1	-1.08728	0.189021	-5.75216	8.81129e-09	5.86054e-07	ENSMUSG00000095041	-
ENSMUSG00000038967	429.082	-1.53402	0.26677	-5.75033	8.90704e-09	5.89679e-07	Pdk2	pyruvate dehydrogenase kinase, isoenzyme 2 [Source:MGI Symbol;Acc:MGI:1343087]
ENSMUSG00000074506	96.837	-2.07548	0.362598	-5.72392	1.04095e-08	6.7971e-07	Gm10705	predicted gene 10705 [Source:MGI Symbol;Acc:MGI:3708678]
ENSMUSG00000024308	2453.17	-1.05451	0.185089	-5.69732	1.21707e-08	7.87518e-07	Tapbp	TAP binding protein [Source:MGI Symbol;Acc:MGI:1201689]
ENSMUSG00000094707	233.651	-1.41679	0.248891	-5.69239	1.25271e-08	8.03306e-07	A830019P07Rik	RIKEN cDNA A830019P07 gene [Source:MGI Symbol;Acc:MGI:3028035]
ENSMUSG00000054477	57.9548	-2.42112	0.425282	-5.69297	1.24848e-08	8.03306e-07	Kcnn2	potassium intermediate/small conductance calcium-activated channel, subfamily N, member 2 [Source:MGI Symbol;Acc:MGI:2153182]
ENSMUSG00000075020	214.255	-2.00896	0.355324	-5.65388	1.56865e-08	9.88182e-07	Mir670hg	MIR670 host gene (non-protein coding) [Source:MGI Symbol;Acc:MGI:3041234]
ENSMUSG00000004892	76.6771	-2.70291	0.480371	-5.62671	1.83675e-08	1.13703e-06	Bcan	brevican [Source:MGI Symbol;Acc:MGI:1096385]
ENSMUSG00000039813	714.472	-1.37171	0.244638	-5.6071	2.0574e-08	1.26269e-06	Tbc1d2	TBC1 domain family, member 2 [Source:MGI Symbol;Acc:MGI:2652885]
ENSMUSG00000020432	6623.68	-1.3071	0.233882	-5.5887	2.28776e-08	1.37795e-06	Tcn2	transcobalamin 2 [Source:MGI Symbol;Acc:MGI:98534]
ENSMUSG00000057614	317.439	-1.57452	0.281806	-5.58726	2.30687e-08	1.38e-06	Gnai1	guanine nucleotide binding protein (G protein), alpha inhibiting 1 [Source:MGI Symbol;Acc:MGI:95771]
ENSMUSG00000043157	49.3902	-2.3327	0.420541	-5.54691	2.90767e-08	1.70408e-06	Arl11	ADP-ribosylation factor-like 11 [Source:MGI Symbol;Acc:MGI:2444054]
ENSMUSG00000027198	7081	-1.24259	0.225358	-5.51385	3.51068e-08	2.0325e-06	Ext2	exostosin glycosyltransferase 2 [Source:MGI Symbol;Acc:MGI:108050]
ENSMUSG00000035441	1159.04	-1.00442	0.182407	-5.50645	3.66148e-08	2.10278e-06	Myo1d	myosin ID [Source:MGI Symbol;Acc:MGI:107728]
ENSMUSG00000017868	43.9037	-3.721	0.679158	-5.47884	4.28126e-08	2.40086e-06	Sgk2	serum/glucocorticoid regulated kinase 2 [Source:MGI Symbol;Acc:MGI:1351318]
ENSMUSG00000038486	254.451	-1.39507	0.255233	-5.46587	4.60635e-08	2.56306e-06	Sv2a	synaptic vesicle glycoprotein 2 a [Source:MGI Symbol;Acc:MGI:1927139]
ENSMUSG00000041423	2058.49	-1.3468	0.247108	-5.45025	5.02987e-08	2.78787e-06	Paqr6	progestin and adipoQ receptor family member VI [Source:MGI Symbol;Acc:MGI:1916207]
ENSMUSG00000027078	1624.77	-1.17619	0.21657	-5.43099	5.60432e-08	3.07829e-06	Ube2l6	ubiquitin-conjugating enzyme E2L 6 [Source:MGI Symbol;Acc:MGI:1914500]
ENSMUSG00000025189	282.147	-1.07381	0.198452	-5.41093	6.26995e-08	3.42215e-06	Cnnm1	cyclin M1 [Source:MGI Symbol;Acc:MGI:1891366]
ENSMUSG00000031284	2037.9	-1.14998	0.21295	-5.40023	6.65539e-08	3.5914e-06	Pak3	p21 (RAC1) activated kinase 3 [Source:MGI Symbol;Acc:MGI:1339656]
ENSMUSG00000023009	3211.43	-1.11398	0.206761	-5.38776	7.13421e-08	3.82094e-06	Nckap5l	NCK-associated protein 5-like [Source:MGI Symbol;Acc:MGI:3609653]
ENSMUSG00000021536	2102.02	-1.07841	0.200247	-5.38538	7.22915e-08	3.85734e-06	Adcy2	adenylate cyclase 2 [Source:MGI Symbol;Acc:MGI:99676]
ENSMUSG00000020120	155.525	-1.41712	0.263354	-5.38105	7.40536e-08	3.93668e-06	Plek	pleckstrin [Source:MGI Symbol;Acc:MGI:1860485]
ENSMUSG00000000632	30.8924	-3.54389	0.660188	-5.36801	7.96094e-08	4.18535e-06	Sez6	seizure related gene 6 [Source:MGI Symbol;Acc:MGI:104745]
ENSMUSG00000026840	22.3678	-6.28619	1.17386	-5.35516	8.54822e-08	4.42897e-06	Lamc3	laminin gamma 3 [Source:MGI Symbol;Acc:MGI:1344394]
ENSMUSG00000022129	306009	-1.02635	0.191851	-5.34971	8.80974e-08	4.53163e-06	Dct	dopachrome tautomerase [Source:MGI Symbol;Acc:MGI:102563]
ENSMUSG00000048078	248.676	-1.58735	0.298534	-5.31714	1.05411e-07	5.32644e-06	Tenm4	teneurin transmembrane protein 4 [Source:MGI Symbol;Acc:MGI:2447063]
ENSMUSG00000022091	4725.79	-1.19473	0.226359	-5.27802	1.30585e-07	6.52925e-06	Sorbs3	sorbin and SH3 domain containing 3 [Source:MGI Symbol;Acc:MGI:700013]
ENSMUSG00000022353	574.69	-1.31137	0.248653	-5.27387	1.33576e-07	6.65552e-06	Mtss1	MTSS I-BAR domain containing 1 [Source:MGI Symbol;Acc:MGI:2384818]
ENSMUSG00000022394	3794.36	-1.23773	0.236391	-5.23596	1.64128e-07	8.0932e-06	L3mbtl2	L3MBTL2 polycomb repressive complex 1 subunit [Source:MGI Symbol;Acc:MGI:2443584]
ENSMUSG00000047617	348.751	-1.30047	0.248823	-5.22648	1.72764e-07	8.46069e-06	Paxx	non-homologous end joining factor [Source:MGI Symbol;Acc:MGI:2442831]
ENSMUSG00000039976	2741.34	-1.67581	0.321269	-5.21623	1.82597e-07	8.91174e-06	Tbc1d16	TBC1 domain family, member 16 [Source:MGI Symbol;Acc:MGI:2652878]
ENSMUSG00000103653	1847.14	-1.14717	0.220933	-5.1924	2.07597e-07	1.00052e-05	Gstp-ps	glutathione S-transferase, pi, pseudogene [Source:MGI Symbol;Acc:MGI:3782108]
ENSMUSG00000052102	1715.18	-1.05537	0.203776	-5.17906	2.23006e-07	1.063e-05	Gnpda1	glucosamine-6-phosphate deaminase 1 [Source:MGI Symbol;Acc:MGI:1347054]
ENSMUSG00000101505	75.7213	-2.07968	0.403204	-5.15787	2.49773e-07	1.17879e-05	1700109G14Rik	RIKEN cDNA 1700109G14 gene [Source:MGI Symbol;Acc:MGI:1914605]
ENSMUSG00000029419	129.695	-1.59831	0.310026	-5.15541	2.53081e-07	1.19048e-05	Ajm1	apical junction component 1 [Source:MGI Symbol;Acc:MGI:2685842]
ENSMUSG00000001802	465.221	-1.12881	0.219301	-5.14731	2.64245e-07	1.23487e-05	Lrp3	low density lipoprotein receptor-related protein 3 [Source:MGI Symbol;Acc:MGI:3584516]
ENSMUSG00000030729	672.424	-1.13473	0.221549	-5.12182	3.02599e-07	1.40038e-05	Pgm2l1	phosphoglucomutase 2-like 1 [Source:MGI Symbol;Acc:MGI:1918224]
ENSMUSG00000042797	105.908	-2.10904	0.411726	-5.12242	3.01635e-07	1.40038e-05	Aqp11	aquaporin 11 [Source:MGI Symbol;Acc:MGI:1913583]
ENSMUSG00000035245	3439.38	-1.14992	0.224662	-5.11844	3.08079e-07	1.41203e-05	Eogt	EGF domain-specific O-linked N-acetylglucosamine (GlcNAc) transferase [Source:MGI Symbol;Acc:MGI:2141669]
ENSMUSG00000108393	29.1456	-2.84812	0.559442	-5.091	3.56178e-07	1.61694e-05	Gm32633	predicted gene, 32633 [Source:MGI Symbol;Acc:MGI:5591792]
ENSMUSG00000001751	3308.18	-1.25979	0.247769	-5.08454	3.68522e-07	1.66768e-05	Naglu	alpha-N-acetylglucosaminidase (Sanfilippo disease IIIB) [Source:MGI Symbol;Acc:MGI:1351641]
ENSMUSG00000028444	4177.53	-1.10746	0.217953	-5.08118	3.75104e-07	1.6815e-05	Cntfr	ciliary neurotrophic factor receptor [Source:MGI Symbol;Acc:MGI:99605]
ENSMUSG00000079436	134.955	-4.96442	0.977355	-5.07944	3.78549e-07	1.68637e-05	Kcnj13	potassium inwardly-rectifying channel, subfamily J, member 13 [Source:MGI Symbol;Acc:MGI:3781032]
ENSMUSG00000010609	2986.69	-1.15356	0.227345	-5.07405	3.89431e-07	1.72411e-05	Psen2	presenilin 2 [Source:MGI Symbol;Acc:MGI:109284]
ENSMUSG00000022516	4479.38	-1.24299	0.24601	-5.05259	4.35869e-07	1.91782e-05	Nudt16l1	nudix (nucleoside diphosphate linked moiety X)-type motif 16-like 1 [Source:MGI Symbol;Acc:MGI:1914161]
ENSMUSG00000046613	95.1437	-2.21499	0.439541	-5.03932	4.67201e-07	2.04311e-05	Vwa5b2	von Willebrand factor A domain containing 5B2 [Source:MGI Symbol;Acc:MGI:2681859]
ENSMUSG00000024210	236.951	-1.8224	0.362741	-5.02398	5.06121e-07	2.19986e-05	Ip6k3	inositol hexaphosphate kinase 3 [Source:MGI Symbol;Acc:MGI:3045325]
ENSMUSG00000026489	424.133	-1.99326	0.401353	-4.96636	6.82216e-07	2.91215e-05	Coq8a	coenzyme Q8A [Source:MGI Symbol;Acc:MGI:1914676]
ENSMUSG00000023764	667.296	-1.17078	0.236215	-4.95642	7.18044e-07	3.03788e-05	Sfi1	Sfi1 homolog, spindle assembly associated (yeast) [Source:MGI Symbol;Acc:MGI:1926137]
ENSMUSG00000001930	248.138	-1.19201	0.240759	-4.95105	7.38125e-07	3.10447e-05	Vwf	Von Willebrand factor [Source:MGI Symbol;Acc:MGI:98941]
ENSMUSG00000032564	324.138	-1.12728	0.228195	-4.94	7.8123e-07	3.24756e-05	Cpne4	copine IV [Source:MGI Symbol;Acc:MGI:1921270]
ENSMUSG00000004035	157.485	-1.83732	0.3719	-4.94037	7.79764e-07	3.24756e-05	Gstm7	glutathione S-transferase, mu 7 [Source:MGI Symbol;Acc:MGI:1915562]
ENSMUSG00000020034	724.716	-1.21562	0.246213	-4.93727	7.92221e-07	3.2837e-05	Tcp11l2	t-complex 11 (mouse) like 2 [Source:MGI Symbol;Acc:MGI:2444679]
ENSMUSG00000027570	38.0044	-2.2835	0.463902	-4.92237	8.5502e-07	3.51345e-05	Col9a3	collagen, type IX, alpha 3 [Source:MGI Symbol;Acc:MGI:894686]
ENSMUSG00000079057	533.111	-1.33246	0.271956	-4.89954	9.60613e-07	3.89179e-05	Cyp4v3	cytochrome P450, family 4, subfamily v, polypeptide 3 [Source:MGI Symbol;Acc:MGI:2142763]
ENSMUSG00000042312	493.526	-1.00433	0.204985	-4.89952	9.60701e-07	3.89179e-05	S100a13	S100 calcium binding protein A13 [Source:MGI Symbol;Acc:MGI:109581]
ENSMUSG00000000154	412.535	-1.05327	0.215492	-4.88773	1.02003e-06	4.10884e-05	Slc22a18	solute carrier family 22 (organic cation transporter), member 18 [Source:MGI Symbol;Acc:MGI:1336884]
ENSMUSG00000055373	85.2226	-1.51966	0.312102	-4.8691	1.1211e-06	4.46567e-05	Fut9	fucosyltransferase 9 [Source:MGI Symbol;Acc:MGI:1330859]
ENSMUSG00000032528	30.7101	-2.73107	0.561474	-4.86411	1.14976e-06	4.56709e-05	Vipr1	vasoactive intestinal peptide receptor 1 [Source:MGI Symbol;Acc:MGI:109272]
ENSMUSG00000036264	1075.22	-1.59389	0.328063	-4.85849	1.18282e-06	4.67247e-05	Fstl4	follistatin-like 4 [Source:MGI Symbol;Acc:MGI:2443199]
ENSMUSG00000068289	37.7369	-2.88244	0.594434	-4.84906	1.2405e-06	4.86004e-05	Cma2	chymase 2, mast cell [Source:MGI Symbol;Acc:MGI:88426]
ENSMUSG00000051159	3686.77	-1.35094	0.278675	-4.84774	1.24877e-06	4.87908e-05	Cited1	Cbp/p300-interacting transactivator with Glu/Asp-rich carboxy-terminal domain 1 [Source:MGI Symbol;Acc:MGI:108023]
ENSMUSG00000097462	119.825	-1.60603	0.331626	-4.84289	1.27965e-06	4.98609e-05	9530026P05Rik	RIKEN cDNA 9530026P05 gene [Source:MGI Symbol;Acc:MGI:1924659]
ENSMUSG00000022540	1543.04	-1.60992	0.332815	-4.83729	1.31619e-06	5.11454e-05	Rogdi	rogdi homolog [Source:MGI Symbol;Acc:MGI:1913299]
ENSMUSG00000060803	25855.3	-1.03606	0.214236	-4.83607	1.32431e-06	5.13214e-05	Gstp1	glutathione S-transferase, pi 1 [Source:MGI Symbol;Acc:MGI:95865]
ENSMUSG00000027215	575.839	-1.34653	0.278512	-4.83472	1.3333e-06	5.13915e-05	Cd82	CD82 antigen [Source:MGI Symbol;Acc:MGI:104651]
ENSMUSG00000040759	363.554	-1.2129	0.250967	-4.83289	1.34564e-06	5.17277e-05	Cmtm5	CKLF-like MARVEL transmembrane domain containing 5 [Source:MGI Symbol;Acc:MGI:2447164]
ENSMUSG00000020892	50.6626	-2.38684	0.495208	-4.81988	1.43648e-06	5.49242e-05	Aloxe3	arachidonate lipoxygenase 3 [Source:MGI Symbol;Acc:MGI:1345140]
ENSMUSG00000004651	30862.3	-1.33899	0.279095	-4.79763	1.60557e-06	6.074e-05	Tyr	tyrosinase [Source:MGI Symbol;Acc:MGI:98880]
ENSMUSG00000006369	3395.36	-1.21229	0.25486	-4.75671	1.96778e-06	7.36628e-05	Fbln1	fibulin 1 [Source:MGI Symbol;Acc:MGI:95487]
ENSMUSG00000039115	2311.65	-1.28655	0.271274	-4.74263	2.10962e-06	7.81542e-05	Itga9	integrin alpha 9 [Source:MGI Symbol;Acc:MGI:104756]
ENSMUSG00000079235	489.857	-1.93932	0.409729	-4.73317	2.2104e-06	8.14659e-05	Ccdc13	coiled-coil domain containing 13 [Source:MGI Symbol;Acc:MGI:1920144]
ENSMUSG00000019194	526.254	-1.01607	0.215439	-4.71627	2.40205e-06	8.78498e-05	Scn1b	sodium channel, voltage-gated, type I, beta [Source:MGI Symbol;Acc:MGI:98247]
ENSMUSG00000111709	125.055	-2.10786	0.448942	-4.69517	2.66387e-06	9.5712e-05	Gm3776	predicted gene 3776 [Source:MGI Symbol;Acc:MGI:3826440]
ENSMUSG00000029456	462.559	-1.14302	0.24363	-4.69165	2.71014e-06	9.66458e-05	Acad10	acyl-Coenzyme A dehydrogenase family, member 10 [Source:MGI Symbol;Acc:MGI:1919235]
ENSMUSG00000040289	95.2726	-1.94771	0.415959	-4.68246	2.83452e-06	0.000100083	Hey1	hairy/enhancer-of-split related with YRPW motif 1 [Source:MGI Symbol;Acc:MGI:1341800]
ENSMUSG00000031698	85.9828	-1.76854	0.378136	-4.677	2.91098e-06	0.000102278	Mylk3	myosin light chain kinase 3 [Source:MGI Symbol;Acc:MGI:2443063]
ENSMUSG00000004031	22.2274	-3.53416	0.762347	-4.6359	3.55393e-06	0.000123054	Brinp2	bone morphogenic protein/retinoic acid inducible neural-specific 2 [Source:MGI Symbol;Acc:MGI:2443333]
ENSMUSG00000008206	6275.02	-1.02888	0.223295	-4.60773	4.07089e-06	0.000139601	Cers4	ceramide synthase 4 [Source:MGI Symbol;Acc:MGI:1914510]
ENSMUSG00000003341	13.7391	-3.78465	0.823437	-4.59616	4.30347e-06	0.000146523	Atp8b3	ATPase, class I, type 8B, member 3 [Source:MGI Symbol;Acc:MGI:1914581]
ENSMUSG00000041828	198.827	-1.44128	0.314145	-4.58796	4.47598e-06	0.000151149	Abca8a	ATP-binding cassette, sub-family A (ABC1), member 8a [Source:MGI Symbol;Acc:MGI:2386846]
ENSMUSG00000030237	69.0233	-2.16669	0.473382	-4.57704	4.71607e-06	0.000157202	Slco1a4	solute carrier organic anion transporter family, member 1a4 [Source:MGI Symbol;Acc:MGI:1351896]
ENSMUSG00000035944	768.8	-1.31756	0.288147	-4.57254	4.8184e-06	0.000159868	Ttc38	tetratricopeptide repeat domain 38 [Source:MGI Symbol;Acc:MGI:2146198]
ENSMUSG00000024524	115.437	-1.53825	0.337455	-4.55839	5.15483e-06	0.00017024	Gnal	guanine nucleotide binding protein, alpha stimulating, olfactory type [Source:MGI Symbol;Acc:MGI:95774]
ENSMUSG00000107134	170.177	-1.18447	0.259917	-4.55711	5.18621e-06	0.000170882	Gm42528	predicted gene 42528 [Source:MGI Symbol;Acc:MGI:5662665]
ENSMUSG00000022199	166.697	-1.39286	0.307367	-4.53158	5.8543e-06	0.000189833	Slc22a17	solute carrier family 22 (organic cation transporter), member 17 [Source:MGI Symbol;Acc:MGI:1926225]
ENSMUSG00000097397	571.853	-1.46365	0.326005	-4.48966	7.13372e-06	0.000227199	Gm16861	predicted gene, 16861 [Source:MGI Symbol;Acc:MGI:4439785]
ENSMUSG00000029661	297.421	-1.20904	0.269703	-4.48284	7.36572e-06	0.00023303	Col1a2	collagen, type I, alpha 2 [Source:MGI Symbol;Acc:MGI:88468]
ENSMUSG00000019874	71.7816	-1.43227	0.319496	-4.48291	7.36318e-06	0.00023303	Fabp7	fatty acid binding protein 7, brain [Source:MGI Symbol;Acc:MGI:101916]
ENSMUSG00000111679	120.71	-1.63659	0.367118	-4.45794	8.27515e-06	0.000257249	Gm47063	predicted gene, 47063 [Source:MGI Symbol;Acc:MGI:6095774]
ENSMUSG00000036820	2180.78	-1.24075	0.278546	-4.45437	8.41404e-06	0.000260999	Amdhd2	amidohydrolase domain containing 2 [Source:MGI Symbol;Acc:MGI:2443978]
ENSMUSG00000028713	82.5684	-2.17253	0.488112	-4.4509	8.55129e-06	0.000264111	Cyp4b1	cytochrome P450, family 4, subfamily b, polypeptide 1 [Source:MGI Symbol;Acc:MGI:103225]
ENSMUSG00000107502	27.5151	-2.26596	0.50922	-4.44986	8.59252e-06	0.000264812	Gm44065	predicted gene, 44065 [Source:MGI Symbol;Acc:MGI:5690457]
ENSMUSG00000025911	327.036	-1.18416	0.266756	-4.4391	9.03354e-06	0.000276616	Adhfe1	alcohol dehydrogenase, iron containing, 1 [Source:MGI Symbol;Acc:MGI:1923437]
ENSMUSG00000021200	28.4336	-2.68279	0.604762	-4.4361	9.1602e-06	0.000279895	Asb2	ankyrin repeat and SOCS box-containing 2 [Source:MGI Symbol;Acc:MGI:1929743]
ENSMUSG00000002781	1354.63	-1.10165	0.248441	-4.43425	9.23939e-06	0.000281713	Tmem143	transmembrane protein 143 [Source:MGI Symbol;Acc:MGI:1917459]
ENSMUSG00000067276	215.171	-1.49246	0.340023	-4.38928	1.13725e-05	0.000336005	Capn6	calpain 6 [Source:MGI Symbol;Acc:MGI:1100850]
ENSMUSG00000063873	1367.6	-1.00104	0.228403	-4.38278	1.17177e-05	0.00034549	Slc24a3	solute carrier family 24 (sodium/potassium/calcium exchanger), member 3 [Source:MGI Symbol;Acc:MGI:2137513]
ENSMUSG00000032122	3059.47	-1.08963	0.248711	-4.3811	1.18081e-05	0.00034744	Slc37a2	solute carrier family 37 (glycerol-3-phosphate transporter), member 2 [Source:MGI Symbol;Acc:MGI:1929693]
ENSMUSG00000110634	31.3784	-1.98295	0.456175	-4.34691	1.38069e-05	0.000397262	Gm45895	predicted gene 45895 [Source:MGI Symbol;Acc:MGI:5805010]
ENSMUSG00000037989	618.319	-1.24573	0.289465	-4.30355	1.6808e-05	0.000471282	Wnk2	WNK lysine deficient protein kinase 2 [Source:MGI Symbol;Acc:MGI:1922857]
ENSMUSG00000015083	70.335	-1.33879	0.311745	-4.29451	1.75079e-05	0.000486141	C8g	complement component 8, gamma polypeptide [Source:MGI Symbol;Acc:MGI:88237]
ENSMUSG00000034245	332.902	-1.28064	0.299434	-4.27686	1.89547e-05	0.000523267	Hdac11	histone deacetylase 11 [Source:MGI Symbol;Acc:MGI:2385252]
ENSMUSG00000066842	221.338	-1.07385	0.25217	-4.25844	2.05855e-05	0.000567192	Hmcn1	hemicentin 1 [Source:MGI Symbol;Acc:MGI:2685047]
ENSMUSG00000020635	56.0094	-1.52869	0.359782	-4.24894	2.14784e-05	0.000583919	Fkbp1b	FK506 binding protein 1b [Source:MGI Symbol;Acc:MGI:1336205]
ENSMUSG00000032988	148.086	-1.1037	0.260279	-4.24047	2.23051e-05	0.000600683	Slc16a8	solute carrier family 16 (monocarboxylic acid transporters), member 8 [Source:MGI Symbol;Acc:MGI:1929519]
ENSMUSG00000041794	133.947	-1.18519	0.279792	-4.23597	2.27567e-05	0.000610544	Myrip	myosin VIIA and Rab interacting protein [Source:MGI Symbol;Acc:MGI:2384407]
ENSMUSG00000033857	222.465	-1.10174	0.260345	-4.23185	2.31777e-05	0.000618361	Engase	endo-beta-N-acetylglucosaminidase [Source:MGI Symbol;Acc:MGI:2443788]
ENSMUSG00000021066	135.181	-1.4286	0.340169	-4.19969	2.67284e-05	0.000701315	Atl1	atlastin GTPase 1 [Source:MGI Symbol;Acc:MGI:1921241]
ENSMUSG00000041329	142.932	-1.26147	0.300625	-4.19616	2.7148e-05	0.000708425	Atp1b2	ATPase, Na+/K+ transporting, beta 2 polypeptide [Source:MGI Symbol;Acc:MGI:88109]
ENSMUSG00000034949	172.874	-1.01794	0.24336	-4.18287	2.87854e-05	0.000744359	Zfr2	zinc finger RNA binding protein 2 [Source:MGI Symbol;Acc:MGI:2143792]
ENSMUSG00000043629	578.171	-1.0993	0.263627	-4.16992	3.04708e-05	0.000782285	1700019D03Rik	RIKEN cDNA 1700019D03 gene [Source:MGI Symbol;Acc:MGI:1914330]
ENSMUSG00000071648	110.551	-1.30237	0.312474	-4.16793	3.07384e-05	0.000786331	Rom1	rod outer segment membrane protein 1 [Source:MGI Symbol;Acc:MGI:97998]
ENSMUSG00000002475	29.782	-2.02215	0.485393	-4.16601	3.09972e-05	0.000788719	Abhd3	abhydrolase domain containing 3 [Source:MGI Symbol;Acc:MGI:2147183]
ENSMUSG00000120347	28.5472	-2.11149	0.508513	-4.15227	3.29188e-05	0.000833165	ENSMUSG00000120347	novel transcript
ENSMUSG00000040483	122.858	-1.22388	0.294935	-4.14965	3.32988e-05	0.000839812	Xaf1	XIAP associated factor 1 [Source:MGI Symbol;Acc:MGI:3772572]
ENSMUSG00000045094	191.618	-1.56002	0.377233	-4.13543	3.54286e-05	0.000887266	Arhgef37	Rho guanine nucleotide exchange factor (GEF) 37 [Source:MGI Symbol;Acc:MGI:3045339]
ENSMUSG00000047875	103.42	-1.0861	0.263186	-4.12674	3.67942e-05	0.000911884	Gpr157	G protein-coupled receptor 157 [Source:MGI Symbol;Acc:MGI:2442046]
ENSMUSG00000046352	342.088	-1.23536	0.300079	-4.11678	3.842e-05	0.000942378	Gjb2	gap junction protein, beta 2 [Source:MGI Symbol;Acc:MGI:95720]
ENSMUSG00000085761	101.956	-1.26313	0.308293	-4.09719	4.18195e-05	0.00100507	4930455G09Rik	RIKEN cDNA 4930455G09 gene [Source:MGI Symbol;Acc:MGI:1926167]
ENSMUSG00000073728	23.9998	-2.25551	0.550483	-4.09733	4.1794e-05	0.00100507	Tmem51os1	Tmem51 opposite strand 1 [Source:MGI Symbol;Acc:MGI:3642733]
ENSMUSG00000004558	235.304	-1.12011	0.273817	-4.09072	4.30042e-05	0.00103009	Ndrg2	N-myc downstream regulated gene 2 [Source:MGI Symbol;Acc:MGI:1352498]
ENSMUSG00000071042	810.004	-1.33657	0.330754	-4.04097	5.32306e-05	0.00123171	Rasgrp3	RAS, guanyl releasing protein 3 [Source:MGI Symbol;Acc:MGI:3028579]
ENSMUSG00000096606	44.5034	-1.7077	0.429253	-3.9783	6.94103e-05	0.00153648	Tpbgl	trophoblast glycoprotein-like [Source:MGI Symbol;Acc:MGI:3646425]
ENSMUSG00000000386	73.2676	-1.54033	0.388189	-3.96798	7.24843e-05	0.00158509	Mx1	MX dynamin-like GTPase 1 [Source:MGI Symbol;Acc:MGI:97243]
ENSMUSG00000084989	12.1696	-3.2267	0.814147	-3.96329	7.39233e-05	0.0016139	Crocc2	ciliary rootlet coiled-coil, rootletin family member 2 [Source:MGI Symbol;Acc:MGI:3045962]
ENSMUSG00000026271	17.3575	-2.71766	0.686758	-3.95724	7.58218e-05	0.00163653	Gpr35	G protein-coupled receptor 35 [Source:MGI Symbol;Acc:MGI:1929509]
ENSMUSG00000022231	17.0491	-2.7109	0.684927	-3.95794	7.55984e-05	0.00163653	Sema5a	sema domain, seven thrombospondin repeats (type 1 and type 1-like), transmembrane domain (TM) and short cytoplasmic domain, (semaphorin) 5A [Source:MGI Symbol;Acc:MGI:107556]
ENSMUSG00000089901	53.2615	-1.70458	0.436665	-3.90364	9.47556e-05	0.00200148	Gm8113	predicted gene 8113 [Source:MGI Symbol;Acc:MGI:3648791]
ENSMUSG00000025500	21.2245	-2.12159	0.543879	-3.90086	9.58533e-05	0.00201628	Lmntd2	lamin tail domain containing 2 [Source:MGI Symbol;Acc:MGI:1919250]
ENSMUSG00000041617	656.874	-1.05852	0.271519	-3.89851	9.67852e-05	0.00202937	Ccdc74a	coiled-coil domain containing 74A [Source:MGI Symbol;Acc:MGI:1919565]
ENSMUSG00000106961	40.2273	-1.73832	0.447168	-3.8874	0.000101324	0.00211833	Gm43128	predicted gene 43128 [Source:MGI Symbol;Acc:MGI:5663265]
ENSMUSG00000033208	79.8911	-1.63175	0.420193	-3.88334	0.000103032	0.00214151	S100b	S100 protein, beta polypeptide, neural [Source:MGI Symbol;Acc:MGI:98217]
ENSMUSG00000034845	212.366	-1.34115	0.347404	-3.86049	0.00011316	0.00231169	Plvap	plasmalemma vesicle associated protein [Source:MGI Symbol;Acc:MGI:1890497]
ENSMUSG00000032595	184.617	-1.22782	0.319201	-3.84653	0.000119801	0.00242496	Cdhr4	cadherin-related family member 4 [Source:MGI Symbol;Acc:MGI:1916648]
ENSMUSG00000068206	221.894	-1.0605	0.277248	-3.82509	0.000130724	0.00259993	Pick1	protein interacting with C kinase 1 [Source:MGI Symbol;Acc:MGI:894645]
ENSMUSG00000032625	1201.52	-1.19569	0.313254	-3.81701	0.000135078	0.00267453	Thsd7a	thrombospondin, type I, domain containing 7A [Source:MGI Symbol;Acc:MGI:2685683]
ENSMUSG00000107655	159.553	-1.54708	0.409555	-3.77745	0.000158439	0.0030576	Gm44220	predicted gene, 44220 [Source:MGI Symbol;Acc:MGI:5690612]
ENSMUSG00000085146	48.0274	-1.39003	0.368381	-3.77336	0.000161061	0.00310401	Eif2c5	eukaryotic translation initiation factor 2C, 5 [Source:MGI Symbol;Acc:MGI:2446636]
ENSMUSG00000091956	23.1235	-2.11897	0.562607	-3.76635	0.000165654	0.00317541	C2cd4b	C2 calcium-dependent domain containing 4B [Source:MGI Symbol;Acc:MGI:1922947]
ENSMUSG00000006784	11.6843	-3.15096	0.837757	-3.76119	0.000169107	0.00323292	Odad4	outer dynein arm complex subunit 4 [Source:MGI Symbol;Acc:MGI:1921657]
ENSMUSG00000015093	26.6197	-1.88686	0.502068	-3.75817	0.00017116	0.0032678	Clic3	chloride intracellular channel 3 [Source:MGI Symbol;Acc:MGI:1916704]
ENSMUSG00000029919	33.9984	-1.8943	0.504843	-3.75225	0.000175256	0.00333265	Hpgds	hematopoietic prostaglandin D synthase [Source:MGI Symbol;Acc:MGI:1859384]
ENSMUSG00000027316	227.669	-1.14684	0.305905	-3.74901	0.000177536	0.00337154	Gfra4	glial cell line derived neurotrophic factor family receptor alpha 4 [Source:MGI Symbol;Acc:MGI:1341873]
ENSMUSG00000047085	472.478	-1.04477	0.278865	-3.74651	0.000179315	0.0034008	Lrrc4b	leucine rich repeat containing 4B [Source:MGI Symbol;Acc:MGI:3027390]
ENSMUSG00000041658	110.953	-1.30413	0.348555	-3.74152	0.00018291	0.0034598	Rragb	Ras-related GTP binding B [Source:MGI Symbol;Acc:MGI:3038613]
ENSMUSG00000063564	35.6305	-1.63514	0.437116	-3.74076	0.000183467	0.00346577	Col23a1	collagen, type XXIII, alpha 1 [Source:MGI Symbol;Acc:MGI:2653243]
ENSMUSG00000017713	176.373	-1.04348	0.279612	-3.73188	0.000190058	0.0035667	Tha1	threonine aldolase 1 [Source:MGI Symbol;Acc:MGI:1919026]
ENSMUSG00000108645	36.7472	-1.95003	0.523278	-3.72658	0.000194098	0.00363299	Gm44722	predicted gene 44722 [Source:MGI Symbol;Acc:MGI:5753298]
ENSMUSG00000025893	101.133	-1.115	0.299386	-3.7243	0.000195858	0.00365509	Kbtbd3	kelch repeat and BTB (POZ) domain containing 3 [Source:MGI Symbol;Acc:MGI:1916399]
ENSMUSG00000116121	59.2942	-1.72396	0.463363	-3.72054	0.000198796	0.00368944	Gm49486	predicted gene, 49486 [Source:MGI Symbol;Acc:MGI:6155161]
ENSMUSG00000023904	371.716	-1.05857	0.284583	-3.71975	0.000199423	0.00369382	Hcfc1r1	host cell factor C1 regulator 1 (XPO1-dependent) [Source:MGI Symbol;Acc:MGI:2663619]
ENSMUSG00000120262	29.6886	-2.07379	0.557902	-3.71712	0.000201506	0.00371333	ENSMUSG00000120262	novel transcript
ENSMUSG00000028634	118.527	-1.02103	0.274795	-3.71559	0.000202732	0.00372631	Hivep3	human immunodeficiency virus type I enhancer binding protein 3 [Source:MGI Symbol;Acc:MGI:106589]
ENSMUSG00000031647	147.388	-1.34143	0.362488	-3.70061	0.000215085	0.00392508	Mfap3l	microfibrillar-associated protein 3-like [Source:MGI Symbol;Acc:MGI:1918556]
ENSMUSG00000062488	60.5134	-1.32427	0.358718	-3.69168	0.000222777	0.00401223	Ifit3b	interferon-induced protein with tetratricopeptide repeats 3B [Source:MGI Symbol;Acc:MGI:3698419]
ENSMUSG00000120414	191.077	-1.1068	0.300809	-3.67942	0.000233768	0.00418384	Gm32261	predicted gene, 32261 [Source:NCBI gene (formerly Entrezgene);Acc:102634755]
ENSMUSG00000115186	125.978	-1.2712	0.346909	-3.66437	0.000247947	0.00438817	Gm49417	predicted gene, 49417 [Source:MGI Symbol;Acc:MGI:6155048]
ENSMUSG00000070424	61.3531	-2.05897	0.568218	-3.62355	0.000290587	0.00499947	Art5	ADP-ribosyltransferase 5 [Source:MGI Symbol;Acc:MGI:107948]
ENSMUSG00000093862	15.6145	-2.7983	0.774171	-3.61457	0.000300844	0.00513986	Gm5117	predicted gene 5117 [Source:MGI Symbol;Acc:MGI:3648041]
ENSMUSG00000087085	14.0348	-2.89478	0.802742	-3.60612	0.000310811	0.00527236	Gm12068	predicted gene 12068 [Source:MGI Symbol;Acc:MGI:3649823]
ENSMUSG00000052353	94.4435	-1.69122	0.472517	-3.57918	0.00034467	0.00573114	Cemip	cell migration inducing protein, hyaluronan binding [Source:MGI Symbol;Acc:MGI:2443629]
ENSMUSG00000037653	69.5073	-1.2743	0.356285	-3.57664	0.000348037	0.00577371	Kctd8	potassium channel tetramerisation domain containing 8 [Source:MGI Symbol;Acc:MGI:2443804]
ENSMUSG00000032537	112.682	-1.33974	0.374633	-3.57613	0.000348715	0.00577824	Ephb1	Eph receptor B1 [Source:MGI Symbol;Acc:MGI:1096337]
ENSMUSG00000044055	21.1625	-2.21035	0.618243	-3.57521	0.000349941	0.00578515	Otos	otospiralin [Source:MGI Symbol;Acc:MGI:2672814]
ENSMUSG00000005716	12.6754	-2.90648	0.814949	-3.56646	0.000361837	0.00594744	Pvalb	parvalbumin [Source:MGI Symbol;Acc:MGI:97821]
ENSMUSG00000074213	78.3977	-1.56328	0.440195	-3.55133	0.000383289	0.00624263	Gm10642	predicted gene 10642 [Source:MGI Symbol;Acc:MGI:3704338]
ENSMUSG00000097093	36.3258	-1.41845	0.401127	-3.53617	0.000405974	0.00655587	C330013E15Rik	RIKEN cDNA C330013E15 gene [Source:MGI Symbol;Acc:MGI:1925695]
ENSMUSG00000040723	56.3298	-1.35437	0.383245	-3.53396	0.000409376	0.00659986	Rcsd1	RCSD domain containing 1 [Source:MGI Symbol;Acc:MGI:2676394]
ENSMUSG00000066026	137.974	-1.34248	0.380382	-3.52929	0.000416671	0.00668743	Dhrs3	dehydrogenase/reductase (SDR family) member 3 [Source:MGI Symbol;Acc:MGI:1315215]
ENSMUSG00000031610	32.7316	-2.087	0.591338	-3.52929	0.000416678	0.00668743	Scrg1	scrapie responsive gene 1 [Source:MGI Symbol;Acc:MGI:1328308]
ENSMUSG00000118400	50.443	-1.43906	0.407973	-3.52735	0.000419736	0.00670116	Gm6336	predicted pseudogene 6336 [Source:MGI Symbol;Acc:MGI:3647630]
ENSMUSG00000015843	50.4131	-1.38883	0.394684	-3.51883	0.000433451	0.0069024	Rxrg	retinoid X receptor gamma [Source:MGI Symbol;Acc:MGI:98216]
ENSMUSG00000089809	76.7224	-1.53244	0.436334	-3.51209	0.000444592	0.00703281	Rasgef1b	RasGEF domain family, member 1B [Source:MGI Symbol;Acc:MGI:2443755]
ENSMUSG00000030747	76.7073	-1.10255	0.315255	-3.49735	0.000469913	0.00739215	Dgat2	diacylglycerol O-acyltransferase 2 [Source:MGI Symbol;Acc:MGI:1915050]
ENSMUSG00000038637	93.9494	-1.21545	0.348127	-3.49139	0.000480517	0.00752617	Lrrc56	leucine rich repeat containing 56 [Source:MGI Symbol;Acc:MGI:1917802]
ENSMUSG00000032523	17.5948	-2.26064	0.653681	-3.45832	0.000543556	0.00834892	Hhatl	hedgehog acyltransferase-like [Source:MGI Symbol;Acc:MGI:1922020]
ENSMUSG00000096096	42.7514	-2.24353	0.652897	-3.43627	0.000589789	0.00890205	Trav4-4-dv10	T cell receptor alpha variable 4-4-DV10 [Source:MGI Symbol;Acc:MGI:3702138]
ENSMUSG00000036298	78.3487	-1.26046	0.368327	-3.42213	0.000621319	0.00920712	Slc2a13	solute carrier family 2 (facilitated glucose transporter), member 13 [Source:MGI Symbol;Acc:MGI:2146030]
ENSMUSG00000087408	258.553	-1.00811	0.295855	-3.40746	0.000655716	0.00963694	Cers1	ceramide synthase 1 [Source:MGI Symbol;Acc:MGI:2136690]
ENSMUSG00000108930	12.128	-3.11486	0.915482	-3.40243	0.000667901	0.00975586	Gm10648	predicted gene 10648 [Source:MGI Symbol;Acc:MGI:3642037]
ENSMUSG00000043664	82.8344	-1.19834	0.353015	-3.39457	0.000687361	0.00999925	Tmem221	transmembrane protein 221 [Source:MGI Symbol;Acc:MGI:3525074]
ENSMUSG00000057880	770.346	-1.04989	0.309325	-3.39412	0.000688484	0.0100054	Abat	4-aminobutyrate aminotransferase [Source:MGI Symbol;Acc:MGI:2443582]
ENSMUSG00000107696	22.2883	-2.33879	0.690371	-3.38773	0.000704737	0.0101562	Gm44171	predicted gene, 44171 [Source:MGI Symbol;Acc:MGI:5690563]
ENSMUSG00000015850	366.728	-1.01526	0.300034	-3.38383	0.00071482	0.0102424	Adamtsl4	ADAMTS-like 4 [Source:MGI Symbol;Acc:MGI:2389008]
ENSMUSG00000020102	227.217	-1.0312	0.305308	-3.37756	0.000731311	0.0104369	Slc16a7	solute carrier family 16 (monocarboxylic acid transporters), member 7 [Source:MGI Symbol;Acc:MGI:1330284]
ENSMUSG00000032514	25.0321	-1.80104	0.533338	-3.37692	0.000733036	0.0104511	Ttc21a	tetratricopeptide repeat domain 21A [Source:MGI Symbol;Acc:MGI:1921302]
ENSMUSG00000097061	200.317	-1.05425	0.312936	-3.36889	0.00075471	0.0107093	9330151L19Rik	RIKEN cDNA 9330151L19 gene [Source:MGI Symbol;Acc:MGI:3041168]
ENSMUSG00000024180	80.9934	-1.30791	0.389735	-3.3559	0.00079107	0.0111671	Pgap6	post-glycosylphosphatidylinositol attachment to proteins 6 [Source:MGI Symbol;Acc:MGI:1926283]
ENSMUSG00000030707	21.8524	-2.07021	0.618277	-3.34835	0.000812949	0.0114084	Coro1a	coronin, actin binding protein 1A [Source:MGI Symbol;Acc:MGI:1345961]
ENSMUSG00000118132	46.7686	-1.40557	0.420775	-3.34043	0.000836497	0.0117044	4833408A19Rik	RIKEN cDNA 4833408A19 gene [Source:MGI Symbol;Acc:MGI:1921038]
ENSMUSG00000085396	477.806	-1.06592	0.319307	-3.33821	0.000843188	0.011775	Firre	functional intergenic repeating RNA element [Source:MGI Symbol;Acc:MGI:2147989]
ENSMUSG00000028871	12.2186	-2.45935	0.742192	-3.31363	0.000920935	0.0126873	Rspo1	R-spondin 1 [Source:MGI Symbol;Acc:MGI:2183426]
ENSMUSG00000038390	57.0078	-1.58487	0.48063	-3.29749	0.000975538	0.0132986	Gpr162	G protein-coupled receptor 162 [Source:MGI Symbol;Acc:MGI:1315214]
ENSMUSG00000089744	9.09608	-3.67324	1.11407	-3.29712	0.000976807	0.0133032	Gm16146	predicted gene 16146 [Source:MGI Symbol;Acc:MGI:3801801]
ENSMUSG00000115856	53.2683	-1.1531	0.350292	-3.29182	0.000995402	0.0134285	Gm18095	predicted gene, 18095 [Source:MGI Symbol;Acc:MGI:5010280]
ENSMUSG00000083646	56.7768	-1.44327	0.438979	-3.28778	0.00100982	0.0135846	Gm6088	predicted gene 6088 [Source:MGI Symbol;Acc:MGI:3647646]
ENSMUSG00000024036	100.86	-1.27332	0.388432	-3.2781	0.00104507	0.0139278	Slc37a1	solute carrier family 37 (glycerol-3-phosphate transporter), member 1 [Source:MGI Symbol;Acc:MGI:2446181]
ENSMUSG00000067629	211.675	-1.04853	0.32111	-3.26534	0.00109333	0.0143833	Syngap1	synaptic Ras GTPase activating protein 1 homolog (rat) [Source:MGI Symbol;Acc:MGI:3039785]
ENSMUSG00000034685	35.689	-1.33285	0.408782	-3.26053	0.00111205	0.0145759	Fam171a2	family with sequence similarity 171, member A2 [Source:MGI Symbol;Acc:MGI:2448496]
ENSMUSG00000013653	81.3099	-1.39066	0.427896	-3.25	0.00115407	0.0149621	1810065E05Rik	RIKEN cDNA 1810065E05 gene [Source:MGI Symbol;Acc:MGI:1917114]
ENSMUSG00000087496	17.3271	-2.33772	0.723011	-3.23331	0.00122364	0.0157269	Gm13523	predicted gene 13523 [Source:MGI Symbol;Acc:MGI:3651426]
ENSMUSG00000025494	46.4176	-1.93483	0.604339	-3.20156	0.00136685	0.0171606	Sigirr	single immunoglobulin and toll-interleukin 1 receptor (TIR) domain [Source:MGI Symbol;Acc:MGI:1344402]
ENSMUSG00000051113	82.9997	-1.04301	0.326093	-3.19851	0.00138142	0.0172829	Fam71e1	family with sequence similarity 71, member E1 [Source:MGI Symbol;Acc:MGI:1922788]
ENSMUSG00000026688	262.539	-1.02851	0.322297	-3.1912	0.00141683	0.0176333	Mgst3	microsomal glutathione S-transferase 3 [Source:MGI Symbol;Acc:MGI:1913697]
ENSMUSG00000032698	66.2665	-1.15517	0.362261	-3.18879	0.00142871	0.0177194	Lmo2	LIM domain only 2 [Source:MGI Symbol;Acc:MGI:102811]
ENSMUSG00000055862	85.2268	-1.12748	0.355253	-3.17374	0.00150489	0.0185677	Izumo4	IZUMO family member 4 [Source:MGI Symbol;Acc:MGI:1918814]
ENSMUSG00000025207	87.8553	-1.0707	0.338823	-3.16006	0.00157736	0.0193119	Sema4g	sema domain, immunoglobulin domain (Ig), transmembrane domain (TM) and short cytoplasmic domain, (semaphorin) 4G [Source:MGI Symbol;Acc:MGI:1347047]
ENSMUSG00000033849	29.2945	-1.90148	0.603992	-3.14819	0.00164287	0.0199601	B3galt2	UDP-Gal:betaGlcNAc beta 1,3-galactosyltransferase, polypeptide 2 [Source:MGI Symbol;Acc:MGI:1349461]
ENSMUSG00000097855	59.5934	-1.066	0.33926	-3.14213	0.00167725	0.0202916	A930007I19Rik	RIKEN cDNA A930007I19 gene [Source:MGI Symbol;Acc:MGI:1925029]
ENSMUSG00000041700	60.7646	-1.38503	0.440966	-3.1409	0.00168429	0.0203424	Lhfpl1	lipoma HMGIC fusion partner-like 1 [Source:MGI Symbol;Acc:MGI:1891214]
ENSMUSG00000107741	51.1478	-1.17649	0.37546	-3.13345	0.00172766	0.0207261	Gm2011	predicted gene 2011 [Source:MGI Symbol;Acc:MGI:3780180]
ENSMUSG00000078607	23.2564	-1.75167	0.559756	-3.12934	0.00175199	0.0209828	1810010H24Rik	RIKEN cDNA 1810010H24 gene [Source:MGI Symbol;Acc:MGI:1916316]
ENSMUSG00000053930	24.5017	-1.74687	0.559518	-3.1221	0.00179568	0.0213629	Shisa6	shisa family member 6 [Source:MGI Symbol;Acc:MGI:2685725]
ENSMUSG00000097574	58.1914	-1.35503	0.436671	-3.1031	0.00191505	0.0224285	C920006O11Rik	RIKEN cDNA C920006O11 gene [Source:MGI Symbol;Acc:MGI:2443759]
ENSMUSG00000066189	72.8048	-1.18956	0.385196	-3.0882	0.00201372	0.0233356	Cacng3	calcium channel, voltage-dependent, gamma subunit 3 [Source:MGI Symbol;Acc:MGI:1859165]
ENSMUSG00000105867	76.5171	-1.0237	0.332096	-3.08255	0.00205238	0.0236495	Gm42517	predicted gene 42517 [Source:MGI Symbol;Acc:MGI:5662654]
ENSMUSG00000063929	20.2434	-2.39905	0.781893	-3.06826	0.00215313	0.0246318	Cyp4a32	cytochrome P450, family 4, subfamily a, polypeptide 32 [Source:MGI Symbol;Acc:MGI:3717148]
ENSMUSG00000090086	143.536	-1.29383	0.423838	-3.05266	0.00226821	0.025722	AI480526	expressed sequence AI480526 [Source:MGI Symbol;Acc:MGI:2140910]
ENSMUSG00002076405	12.2282	-2.32229	0.761951	-3.04782	0.00230512	0.0260784	ENSMUSG00002076405	-
ENSMUSG00000100301	17.5969	-2.45106	0.807348	-3.03594	0.00239785	0.026957	6030407O03Rik	RIKEN cDNA 6030407O03 gene [Source:MGI Symbol;Acc:MGI:1924410]
ENSMUSG00000114361	8.12122	-3.153	1.03971	-3.03258	0.00242475	0.027154	Gm31104	predicted gene, 31104 [Source:MGI Symbol;Acc:MGI:5590263]
ENSMUSG00000120180	28.7059	-1.48624	0.492161	-3.01982	0.00252926	0.0280593	ENSMUSG00000120180	novel transcript
ENSMUSG00000032816	31.8448	-1.49603	0.495695	-3.01804	0.00254415	0.0281154	Igdcc4	immunoglobulin superfamily, DCC subclass, member 4 [Source:MGI Symbol;Acc:MGI:1858497]
ENSMUSG00000032268	56.693	-1.25903	0.417582	-3.01504	0.00256941	0.0283508	Tmprss5	transmembrane protease, serine 5 (spinesin) [Source:MGI Symbol;Acc:MGI:1933407]
ENSMUSG00000032182	364.087	-1.0014	0.332184	-3.0146	0.00257317	0.0283703	Yipf2	Yip1 domain family, member 2 [Source:MGI Symbol;Acc:MGI:1922016]
ENSMUSG00000096727	77.8253	-1.22345	0.407193	-3.00459	0.00265939	0.0290614	Psmb9	proteasome (prosome, macropain) subunit, beta type 9 (large multifunctional peptidase 2) [Source:MGI Symbol;Acc:MGI:1346526]
ENSMUSG00000026809	26.8945	-1.60133	0.534892	-2.99375	0.00275575	0.0299674	Spaca9	sperm acrosome associated 9 [Source:MGI Symbol;Acc:MGI:1917237]
ENSMUSG00000105368	24.8027	-1.8663	0.624564	-2.98816	0.00280664	0.0304283	Gm43759	predicted gene 43759 [Source:MGI Symbol;Acc:MGI:5663896]
ENSMUSG00000022383	56.8329	-1.29125	0.43311	-2.98134	0.00286987	0.0310197	Ppara	peroxisome proliferator activated receptor alpha [Source:MGI Symbol;Acc:MGI:104740]
ENSMUSG00000112375	16.9032	-1.85093	0.621924	-2.97613	0.00291913	0.031457	Gm38560	predicted gene, 38560 [Source:MGI Symbol;Acc:MGI:5621445]
ENSMUSG00000026399	59.5408	-1.57184	0.52929	-2.96971	0.00298079	0.032001	Cd55	CD55 molecule, decay accelerating factor for complement [Source:MGI Symbol;Acc:MGI:104850]
ENSMUSG00000105957	79.7658	-1.0385	0.353838	-2.93495	0.00333604	0.0351292	Gm43254	predicted gene 43254 [Source:MGI Symbol;Acc:MGI:5663391]
ENSMUSG00000100075	38.575	-1.22565	0.420543	-2.91444	0.00356329	0.0367754	1700018L02Rik	RIKEN cDNA 1700018L02 gene [Source:MGI Symbol;Acc:MGI:1914579]
ENSMUSG00000022180	2359.51	-1.68518	0.581582	-2.89758	0.00376054	0.0382746	Slc7a8	solute carrier family 7 (cationic amino acid transporter, y+ system), member 8 [Source:MGI Symbol;Acc:MGI:1355323]
ENSMUSG00000097789	1437.27	-1.04025	0.359257	-2.89554	0.00378502	0.0384143	Gm2115	predicted gene 2115 [Source:MGI Symbol;Acc:MGI:3780284]
ENSMUSG00000024871	36.7074	-1.80766	0.627383	-2.88127	0.00396075	0.0398001	Doc2g	double C2, gamma [Source:MGI Symbol;Acc:MGI:1926250]
ENSMUSG00000097251	27.4529	-1.28622	0.446885	-2.87819	0.0039997	0.040025	5033417F24Rik	RIKEN cDNA 5033417F24 gene [Source:MGI Symbol;Acc:MGI:1923245]
ENSMUSG00000031980	83.9063	-1.61148	0.560066	-2.87731	0.00401084	0.0401084	Agt	angiotensinogen (serpin peptidase inhibitor, clade A, member 8) [Source:MGI Symbol;Acc:MGI:87963]
ENSMUSG00000110221	11.6571	-2.54371	0.885134	-2.87381	0.00405549	0.0404982	Gm36210	predicted gene, 36210 [Source:MGI Symbol;Acc:MGI:5595369]
ENSMUSG00000042784	41.1035	-1.12545	0.392345	-2.86853	0.00412386	0.0409522	Muc1	mucin 1, transmembrane [Source:MGI Symbol;Acc:MGI:97231]
ENSMUSG00000096959	24.9192	-1.35524	0.473449	-2.86247	0.00420348	0.0416272	4930509G22Rik	RIKEN cDNA 4930509G22 gene [Source:MGI Symbol;Acc:MGI:1914984]
ENSMUSG00000059013	161.926	-1.09591	0.383524	-2.85747	0.00427037	0.0419988	Sh2d3c	SH2 domain containing 3C [Source:MGI Symbol;Acc:MGI:1351631]
ENSMUSG00000048939	8.84876	-2.44909	0.857713	-2.85537	0.00429873	0.0421329	Atp13a5	ATPase type 13A5 [Source:MGI Symbol;Acc:MGI:2444068]
ENSMUSG00000097386	32.6147	-1.5629	0.548921	-2.84722	0.00441032	0.0427867	9130213A22Rik	RIKEN cDNA 9130213A22 gene [Source:MGI Symbol;Acc:MGI:3642718]
ENSMUSG00000085331	9.2035	-2.71107	0.952172	-2.84725	0.00440988	0.0427867	Gm11274	predicted gene 11274 [Source:MGI Symbol;Acc:MGI:3649225]
ENSMUSG00000042293	277.106	-1.06084	0.373999	-2.83649	0.00456118	0.0438249	Gm5617	predicted gene 5617 [Source:MGI Symbol;Acc:MGI:3643566]
ENSMUSG00000086328	87.4938	-1.0686	0.377037	-2.83421	0.00459388	0.0440889	2700033N17Rik	RIKEN cDNA 2700033N17 gene [Source:MGI Symbol;Acc:MGI:1919853]
ENSMUSG00000006345	42.7913	-1.30897	0.462422	-2.83069	0.00464475	0.0443687	Ggt1	gamma-glutamyltransferase 1 [Source:MGI Symbol;Acc:MGI:95706]
ENSMUSG00000089651	20.1268	-1.80744	0.642294	-2.81404	0.00489225	0.0463306	Gm16353	predicted gene 16353 [Source:MGI Symbol;Acc:MGI:3840136]
ENSMUSG00000001666	105.913	-1.04302	0.371133	-2.81037	0.00494838	0.0467693	Ddt	D-dopachrome tautomerase [Source:MGI Symbol;Acc:MGI:1298381]
ENSMUSG00000116478	25.9105	-1.3903	0.496747	-2.79881	0.00512911	0.0480555	Gm18890	predicted gene, 18890 [Source:MGI Symbol;Acc:MGI:5011075]
ENSMUSG00000004939	7.82402	-2.47943	0.886899	-2.79562	0.00518002	0.0483829	Nmrk2	nicotinamide riboside kinase 2 [Source:MGI Symbol;Acc:MGI:1916814]
ENSMUSG00000022066	165.815	-3.28213	1.1833	-2.7737	0.00554232	0.0510336	Entpd4b	ectonucleoside triphosphate diphosphohydrolase 4B [Source:MGI Symbol;Acc:MGI:5435040]
ENSMUSG00000110902	12.1637	-2.30587	0.832787	-2.76886	0.00562521	0.0515644	Gm33104	predicted gene, 33104 [Source:MGI Symbol;Acc:MGI:5592263]
ENSMUSG00000079323	31.3493	-1.56418	0.566322	-2.76199	0.00574503	0.0523904	Gm20661	predicted gene 20661 [Source:MGI Symbol;Acc:MGI:5313108]
ENSMUSG00000024211	12.2234	-2.13304	0.773424	-2.75791	0.00581714	0.0528159	Grm8	glutamate receptor, metabotropic 8 [Source:MGI Symbol;Acc:MGI:1351345]
ENSMUSG00000032489	42.119	-1.12998	0.410792	-2.75073	0.00594625	0.0537493	Kif9	kinesin family member 9 [Source:MGI Symbol;Acc:MGI:1098237]
ENSMUSG00000032968	102.054	-1.07226	0.391573	-2.73834	0.006175	0.0550171	Inha	inhibin alpha [Source:MGI Symbol;Acc:MGI:96569]
ENSMUSG00000063698	37.4663	-1.16207	0.42475	-2.73589	0.00622117	0.0552564	Sfxn4	sideroflexin 4 [Source:MGI Symbol;Acc:MGI:2137680]
ENSMUSG00000071656	188.899	-1.02463	0.376968	-2.71809	0.00656605	0.0577458	Lrrn4cl	LRRN4 C-terminal like [Source:MGI Symbol;Acc:MGI:1916102]
ENSMUSG00000036641	15.5268	-1.72871	0.636001	-2.71809	0.00656606	0.0577458	Ccdc148	coiled-coil domain containing 148 [Source:MGI Symbol;Acc:MGI:3039583]
ENSMUSG00000114759	36.9731	-1.08915	0.402412	-2.70656	0.00679833	0.0591699	Gm10257	predicted gene 10257 [Source:MGI Symbol;Acc:MGI:3644245]
ENSMUSG00000000247	12.1003	-2.18582	0.808726	-2.70279	0.00687599	0.0597005	Lhx2	LIM homeobox protein 2 [Source:MGI Symbol;Acc:MGI:96785]
ENSMUSG00000041992	32.4726	-2.07492	0.767782	-2.70249	0.00688221	0.0597182	Rapgef5	Rap guanine nucleotide exchange factor (GEF) 5 [Source:MGI Symbol;Acc:MGI:2444365]
ENSMUSG00000028125	21.6133	-1.54421	0.572776	-2.696	0.00701773	0.0604539	Abca4	ATP-binding cassette, sub-family A (ABC1), member 4 [Source:MGI Symbol;Acc:MGI:109424]
ENSMUSG00000028909	36.1152	-1.32279	0.490978	-2.69419	0.007056	0.0606375	Ptpru	protein tyrosine phosphatase, receptor type, U [Source:MGI Symbol;Acc:MGI:1321151]
ENSMUSG00000051000	9.96349	-2.51722	0.934683	-2.69313	0.00707843	0.0607937	Fhip1a	FHF complex subunit HOOK interacting protein 1A [Source:MGI Symbol;Acc:MGI:2444746]
ENSMUSG00000046178	9.58679	-2.32675	0.867336	-2.68264	0.00730426	0.0622844	Nxph1	neurexophilin 1 [Source:MGI Symbol;Acc:MGI:107492]
ENSMUSG00000020905	32.2096	-1.24695	0.466197	-2.67472	0.00747921	0.0632108	Usp43	ubiquitin specific peptidase 43 [Source:MGI Symbol;Acc:MGI:2444541]
ENSMUSG00000120742	11.4112	-2.20999	0.83078	-2.66014	0.00781071	0.0649302	ENSMUSG00000120742	novel transcript, antisense to Kcnn2
ENSMUSG00000106590	18.677	-1.57216	0.592537	-2.65328	0.00797142	0.0657891	Gm42879	predicted gene 42879 [Source:MGI Symbol;Acc:MGI:5663016]
ENSMUSG00000042808	10.1155	-2.09219	0.788705	-2.65269	0.00798536	0.0658539	Gpx2	glutathione peroxidase 2 [Source:MGI Symbol;Acc:MGI:106609]
ENSMUSG00000021719	97.8533	-1.04906	0.395711	-2.65109	0.00802336	0.066091	Rgs7bp	regulator of G-protein signalling 7 binding protein [Source:MGI Symbol;Acc:MGI:106334]
ENSMUSG00000062157	39.6128	-1.19382	0.450405	-2.65054	0.00803629	0.0661594	Ifnlr1	interferon lambda receptor 1 [Source:MGI Symbol;Acc:MGI:2429859]
ENSMUSG00000085084	40.4129	-1.07812	0.408195	-2.64119	0.0082615	0.0672853	4930570G19Rik	RIKEN cDNA 4930570G19 gene [Source:MGI Symbol;Acc:MGI:1923158]
ENSMUSG00000097354	35.1351	-1.18852	0.449935	-2.64155	0.0082528	0.0672853	2310001H17Rik	RIKEN cDNA 2310001H17 gene [Source:MGI Symbol;Acc:MGI:1923682]
ENSMUSG00000111348	35.6627	-1.09647	0.415133	-2.64125	0.00826015	0.0672853	Gm19531	predicted gene, 19531 [Source:MGI Symbol;Acc:MGI:5011716]
ENSMUSG00000068617	26.8616	-1.26339	0.478628	-2.6396	0.00830034	0.0674932	Efcab1	EF-hand calcium binding domain 1 [Source:MGI Symbol;Acc:MGI:1914043]
ENSMUSG00000019880	20.0053	-2.23253	0.846215	-2.63825	0.00833342	0.0675938	Rspo3	R-spondin 3 [Source:MGI Symbol;Acc:MGI:1920030]
ENSMUSG00000120026	22.9147	-1.39201	0.532637	-2.61342	0.00896403	0.0713754	ENSMUSG00000120026	novel transcript, antisense to KO:Csnk2a1and Csnk2a1
ENSMUSG00000037161	30.9287	-1.96903	0.753914	-2.61175	0.00900797	0.0715633	Mgarp	mitochondria localized glutamic acid rich protein [Source:MGI Symbol;Acc:MGI:1914999]
ENSMUSG00000021846	37.926	-1.00919	0.386695	-2.6098	0.00905963	0.0718142	Peli2	pellino 2 [Source:MGI Symbol;Acc:MGI:1891445]
ENSMUSG00000085586	62.4278	-1.00814	0.38668	-2.60715	0.00912983	0.0721476	Gm11613	predicted gene 11613 [Source:MGI Symbol;Acc:MGI:3651819]
ENSMUSG00000051401	15.5402	-2.20211	0.844615	-2.60724	0.00912753	0.0721476	Kctd16	potassium channel tetramerisation domain containing 16 [Source:MGI Symbol;Acc:MGI:1914659]
ENSMUSG00000056296	57.0394	-1.27443	0.489236	-2.60494	0.00918894	0.0724775	Synpr	synaptoporin [Source:MGI Symbol;Acc:MGI:1919253]
ENSMUSG00000121075	24.8981	-1.4411	0.553524	-2.6035	0.00922766	0.0727429	ENSMUSG00000121075	novel transcript, antisense to Maff
ENSMUSG00000070287	9.73538	-2.74715	1.05656	-2.60008	0.00932031	0.0732713	Slc35g2	solute carrier family 35, member G2 [Source:MGI Symbol;Acc:MGI:2685365]
ENSMUSG00000086247	18.421	-1.55887	0.60074	-2.59492	0.0094613	0.0742165	Gm15787	predicted gene 15787 [Source:MGI Symbol;Acc:MGI:3783229]
ENSMUSG00000028391	35.7344	-1.25066	0.483048	-2.58911	0.00962256	0.0751927	Wdr31	WD repeat domain 31 [Source:MGI Symbol;Acc:MGI:1918604]
ENSMUSG00000037206	8.88646	-1.98267	0.767703	-2.5826	0.00980589	0.0761981	Islr	immunoglobulin superfamily containing leucine-rich repeat [Source:MGI Symbol;Acc:MGI:1349645]
ENSMUSG00000026471	526.304	-1.0572	0.409493	-2.58174	0.00983041	0.076209	Mr1	major histocompatibility complex, class I-related [Source:MGI Symbol;Acc:MGI:1195463]
ENSMUSG00000069814	20.2416	-1.7791	0.689401	-2.58064	0.00986176	0.0763113	Ccdc92b	coiled-coil domain containing 92B [Source:MGI Symbol;Acc:MGI:3588240]
ENSMUSG00000025175	9.18526	-2.74813	1.0654	-2.57944	0.00989596	0.0764531	Fn3k	fructosamine 3 kinase [Source:MGI Symbol;Acc:MGI:1926834]
ENSMUSG00000048616	9.7452	-3.43922	1.33592	-2.57442	0.0100409	0.0771543	Nog	noggin [Source:MGI Symbol;Acc:MGI:104327]
ENSMUSG00000085054	8.69192	-2.40158	0.943862	-2.54442	0.0109459	0.08208	Gm15834	predicted gene 15834 [Source:MGI Symbol;Acc:MGI:3802168]
ENSMUSG00000087331	50.0131	-1.03406	0.406566	-2.5434	0.010978	0.0822771	1810021B22Rik	RIKEN cDNA 1810021B22 gene [Source:MGI Symbol;Acc:MGI:1916370]
ENSMUSG00000024437	17.796	-1.47298	0.579768	-2.54064	0.011065	0.0827991	Gm8615	predicted pseudogene 8615 [Source:MGI Symbol;Acc:MGI:3647532]
ENSMUSG00000035578	17.9374	-1.5565	0.614938	-2.53115	0.0113688	0.0842351	Iqcg	IQ motif containing G [Source:MGI Symbol;Acc:MGI:1916957]
ENSMUSG00000120844	22.3558	-1.47211	0.583496	-2.52291	0.0116389	0.085826	ENSMUSG00000120844	novel transcript, antisense to KO:RP23-183D11.3and Slc35e2
ENSMUSG00000029695	21.5533	-2.34835	0.930928	-2.52259	0.0116495	0.085826	Aass	aminoadipate-semialdehyde synthase [Source:MGI Symbol;Acc:MGI:1353573]
ENSMUSG00000063445	51.5074	-1.31985	0.523972	-2.51893	0.0117713	0.0863838	Nmral1	NmrA-like family domain containing 1 [Source:MGI Symbol;Acc:MGI:1915074]
ENSMUSG00000086392	9.90444	-2.32578	0.923134	-2.51944	0.0117541	0.0863838	Mccc1os	methylcrotonoyl-Coenzyme A carboxylase 1 (alpha), opposite strand [Source:MGI Symbol;Acc:MGI:3590669]
ENSMUSG00000026649	47.2692	-1.16355	0.463066	-2.5127	0.0119811	0.0875472	Cfap126	cilia and flagella associated protein 126 [Source:MGI Symbol;Acc:MGI:1922722]
ENSMUSG00000033644	147.031	-1.87876	0.748405	-2.51035	0.0120611	0.0879518	Piwil2	piwi-like RNA-mediated gene silencing 2 [Source:MGI Symbol;Acc:MGI:1930036]
ENSMUSG00000054618	46.5373	-1.01903	0.40617	-2.50887	0.0121119	0.0882772	Gm9951	predicted gene 9951 [Source:MGI Symbol;Acc:MGI:3641827]
ENSMUSG00000016206	9.25988	-2.41661	0.963499	-2.50816	0.012136	0.088408	H2-M3	histocompatibility 2, M region locus 3 [Source:MGI Symbol;Acc:MGI:95915]
ENSMUSG00000115689	26.1637	-1.71215	0.685944	-2.49605	0.0125585	0.0908361	4930435M08Rik	RIKEN cDNA 4930435M08 gene [Source:MGI Symbol;Acc:MGI:1921901]
ENSMUSG00000052605	184.921	-1.00153	0.40227	-2.4897	0.0127852	0.0920588	Isoc2b	isochorismatase domain containing 2b [Source:MGI Symbol;Acc:MGI:1914691]
ENSMUSG00000052951	120.745	-1.08917	0.437534	-2.48934	0.0127982	0.0921059	C130021I20Rik	Riken cDNA C130021I20 gene [Source:MGI Symbol;Acc:MGI:3639863]
ENSMUSG00000085024	24.6449	-1.37251	0.551811	-2.48729	0.012872	0.0923117	C230035I16Rik	RIKEN cDNA C230035I16 gene [Source:MGI Symbol;Acc:MGI:2444850]
ENSMUSG00000087222	52.3184	-1.10083	0.444076	-2.47893	0.0131776	0.0938061	E030042O20Rik	RIKEN cDNA E030042O20 gene [Source:MGI Symbol;Acc:MGI:2444099]
ENSMUSG00000096768	66.7226	-1.40553	0.568171	-2.47378	0.0133692	0.0945967	Gm47283	predicted gene, 47283 [Source:MGI Symbol;Acc:MGI:6096131]
ENSMUSG00000087397	34.1341	-1.57027	0.637347	-2.46377	0.0137485	0.0965638	Rapgef3os2	Rap guanine nucleotide exchange factor (GEF) 3, opposite strand 2 [Source:MGI Symbol;Acc:MGI:3826581]
ENSMUSG00000049086	147.49	-1.01051	0.410713	-2.46037	0.0138793	0.0971092	Bmyc	brain expressed myelocytomatosis oncogene [Source:MGI Symbol;Acc:MGI:88184]
ENSMUSG00000092325	30.4446	-1.09824	0.446697	-2.45857	0.0139491	0.0972558	Gm18284	predicted gene, 18284 [Source:MGI Symbol;Acc:MGI:5010469]
ENSMUSG00000028841	11.6279	-1.90877	0.779844	-2.44764	0.0143797	0.099338	Cnksr1	connector enhancer of kinase suppressor of Ras 1 [Source:MGI Symbol;Acc:MGI:2670958]
ENSMUSG00000097730	15.5088	-1.64655	0.673232	-2.44574	0.0144555	0.0995495	Gm26588	predicted gene, 26588 [Source:MGI Symbol;Acc:MGI:5477082]
ENSMUSG00000049515	15.8175	-1.48772	0.608355	-2.44548	0.014466	0.0995495	Espnl	espin-like [Source:MGI Symbol;Acc:MGI:2685402]
ENSMUSG00000097564	17.5824	-1.69771	0.695525	-2.4409	0.0146505	0.100606	C430014B12Rik	RIKEN cDNA C430014B12 gene [Source:MGI Symbol;Acc:MGI:2444820]
ENSMUSG00000110317	40.923	-1.02253	0.419277	-2.43878	0.0147368	0.101107	Gm45250	predicted gene 45250 [Source:MGI Symbol;Acc:MGI:5791086]
ENSMUSG00000107605	9.78457	-1.94384	0.79891	-2.43311	0.0149697	0.10218	Gm44117	predicted gene, 44117 [Source:MGI Symbol;Acc:MGI:5690509]
ENSMUSG00000031618	30.8374	-1.08429	0.44641	-2.42891	0.0151442	0.102978	Nr3c2	nuclear receptor subfamily 3, group C, member 2 [Source:MGI Symbol;Acc:MGI:99459]
ENSMUSG00000046169	26.4547	-1.19747	0.492955	-2.42917	0.0151335	0.102978	Adamts6	a disintegrin-like and metallopeptidase (reprolysin type) with thrombospondin type 1 motif, 6 [Source:MGI Symbol;Acc:MGI:1347348]
ENSMUSG00000049303	34.2667	-1.01522	0.418252	-2.4273	0.0152117	0.103277	Syt12	synaptotagmin XII [Source:MGI Symbol;Acc:MGI:2159601]
ENSMUSG00000102555	10.0445	-2.18893	0.902255	-2.42607	0.0152633	0.103492	6430511E19Rik	RIKEN cDNA 6430511E19 gene [Source:MGI Symbol;Acc:MGI:2443259]
ENSMUSG00000037375	9.5669	-2.10466	0.868199	-2.42416	0.0153437	0.103841	Hhat	hedgehog acyltransferase [Source:MGI Symbol;Acc:MGI:2444681]
ENSMUSG00000106623	78.2043	-2.70249	1.11531	-2.42309	0.0153893	0.103956	Gm43335	predicted gene 43335 [Source:MGI Symbol;Acc:MGI:5663472]
ENSMUSG00000030324	10.6435	-1.77544	0.732716	-2.4231	0.0153887	0.103956	Rho	rhodopsin [Source:MGI Symbol;Acc:MGI:97914]
ENSMUSG00000028133	64.0557	-1.12048	0.463612	-2.41686	0.0156552	0.104906	Rwdd3	RWD domain containing 3 [Source:MGI Symbol;Acc:MGI:1920420]
ENSMUSG00000021835	55.7752	-1.10059	0.455657	-2.41539	0.0157183	0.105129	Bmp4	bone morphogenetic protein 4 [Source:MGI Symbol;Acc:MGI:88180]
ENSMUSG00000097960	8.36289	-1.88567	0.781323	-2.41343	0.0158032	0.105488	A330074K22Rik	RIKEN cDNA A330074K22 gene [Source:MGI Symbol;Acc:MGI:3045392]
ENSMUSG00000074207	38.8715	-1.27761	0.530375	-2.40888	0.0160017	0.10643	Adh1	alcohol dehydrogenase 1 (class I) [Source:MGI Symbol;Acc:MGI:87921]
ENSMUSG00000108105	215.02	-1.76146	0.73401	-2.39978	0.016405	0.108407	Gm5340	predicted gene 5340 [Source:MGI Symbol;Acc:MGI:3779484]
ENSMUSG00000022756	21.2792	-1.71231	0.715027	-2.39475	0.0166316	0.109219	Slc7a4	solute carrier family 7 (cationic amino acid transporter, y+ system), member 4 [Source:MGI Symbol;Acc:MGI:2146512]
ENSMUSG00000030921	28.2389	-1.31311	0.549336	-2.39035	0.0168321	0.109908	Trim30a	tripartite motif-containing 30A [Source:MGI Symbol;Acc:MGI:98178]
ENSMUSG00000020836	32.6026	-1.2082	0.506814	-2.38391	0.0171298	0.111142	Coro6	coronin 6 [Source:MGI Symbol;Acc:MGI:2183448]
ENSMUSG00000041361	9.64765	-1.90649	0.800156	-2.38265	0.0171887	0.111473	Myzap	myocardial zonula adherens protein [Source:MGI Symbol;Acc:MGI:2142908]
ENSMUSG00000025194	17.9661	-1.51249	0.635058	-2.38165	0.0172352	0.111623	Abcc2	ATP-binding cassette, sub-family C (CFTR/MRP), member 2 [Source:MGI Symbol;Acc:MGI:1352447]
ENSMUSG00000047517	8.75909	-2.20038	0.924355	-2.38045	0.0172914	0.111835	Dmbt1	deleted in malignant brain tumors 1 [Source:MGI Symbol;Acc:MGI:106210]
ENSMUSG00000029601	20.2076	-1.38922	0.585155	-2.37411	0.0175915	0.113111	Iqcd	IQ motif containing D [Source:MGI Symbol;Acc:MGI:1922982]
ENSMUSG00000121137	119.103	-1.02608	0.432453	-2.37269	0.017659	0.113392	ENSMUSG00000121137	novel transcript, antisense to Slc7a15
ENSMUSG00000121215	12.7065	-1.7213	0.726198	-2.37028	0.0177744	0.113979	ENSMUSG00000121215	novel transcript
ENSMUSG00000035298	20.0015	-1.33555	0.563753	-2.36903	0.0178347	0.114263	Klhl35	kelch-like 35 [Source:MGI Symbol;Acc:MGI:1919434]
ENSMUSG00000018126	33.0881	-1.17533	0.496452	-2.36745	0.0179111	0.11457	Baiap2l2	BAI1-associated protein 2-like 2 [Source:MGI Symbol;Acc:MGI:2652819]
ENSMUSG00000070997	16.7559	-1.37684	0.582364	-2.36423	0.0180674	0.11529	1700055D18Rik	RIKEN cDNA 1700055D18 gene [Source:MGI Symbol;Acc:MGI:1920655]
ENSMUSG00000064310	10.4471	-2.00734	0.849004	-2.36435	0.018062	0.11529	Zpld1	zona pellucida like domain containing 1 [Source:MGI Symbol;Acc:MGI:2443415]
ENSMUSG00000070717	10.2763	-1.73254	0.734177	-2.35983	0.0182831	0.116086	Gm10300	predicted gene 10300 [Source:MGI Symbol;Acc:MGI:3641670]
ENSMUSG00000021638	37.6453	-1.13934	0.483059	-2.3586	0.0183441	0.116226	Ocln	occludin [Source:MGI Symbol;Acc:MGI:106183]
ENSMUSG00000037196	13.8995	-1.4882	0.632836	-2.35164	0.0186907	0.11796	Pacrg	PARK2 co-regulated [Source:MGI Symbol;Acc:MGI:1916560]
ENSMUSG00000105095	30.9474	-1.32402	0.564406	-2.34586	0.0189833	0.119009	8430422M14Rik	RIKEN cDNA 8430422M14 gene [Source:MGI Symbol;Acc:MGI:1925753]
ENSMUSG00000096971	38.6719	-1.15484	0.493063	-2.34217	0.0191721	0.119983	4930556M19Rik	RIKEN cDNA 4930556M19 gene [Source:MGI Symbol;Acc:MGI:1922509]
ENSMUSG00000066553	12.4303	-1.6856	0.720024	-2.34104	0.0192302	0.120189	Gm6969	predicted pseudogene 6969 [Source:MGI Symbol;Acc:MGI:3645320]
ENSMUSG00000026347	8.21267	-2.0901	0.894688	-2.33612	0.0194849	0.121515	Tmem163	transmembrane protein 163 [Source:MGI Symbol;Acc:MGI:1919410]
ENSMUSG00000106647	24.7111	-1.81071	0.776491	-2.33192	0.0197049	0.12262	Gm42523	predicted gene 42523 [Source:MGI Symbol;Acc:MGI:5662660]
ENSMUSG00000079502	21.8836	-1.21097	0.520396	-2.32702	0.0199642	0.123642	Cfap77	cilia and flagella associated protein 77 [Source:MGI Symbol;Acc:MGI:2685669]
ENSMUSG00000023972	16.0479	-1.39801	0.602965	-2.31856	0.0204189	0.125479	Ptk7	PTK7 protein tyrosine kinase 7 [Source:MGI Symbol;Acc:MGI:1918711]
ENSMUSG00000114241	12.2288	-1.71469	0.74086	-2.31446	0.0206424	0.126364	Gm30108	predicted gene, 30108 [Source:MGI Symbol;Acc:MGI:5589267]
ENSMUSG00000050035	37.0583	-1.2176	0.529657	-2.29884	0.0215138	0.129864	Fhl4	four and a half LIM domains 4 [Source:MGI Symbol;Acc:MGI:1338765]
ENSMUSG00000086889	26.5856	-1.15626	0.504481	-2.29197	0.0219072	0.131398	Phf2os1	PHD finger protein 2, opposite strand 1 [Source:MGI Symbol;Acc:MGI:3645592]
ENSMUSG00000052525	47.0767	-1.08037	0.471669	-2.29053	0.0219906	0.13172	Spdya	speedy/RINGO cell cycle regulator family, member A [Source:MGI Symbol;Acc:MGI:1918141]
ENSMUSG00000074646	15.7829	-1.6436	0.719276	-2.28508	0.022308	0.132808	6430550D23Rik	RIKEN cDNA 6430550D23 gene [Source:MGI Symbol;Acc:MGI:2443361]
ENSMUSG00000039099	19.0733	-1.3161	0.57629	-2.28374	0.0223867	0.133166	Wdr93	WD repeat domain 93 [Source:MGI Symbol;Acc:MGI:3646885]
ENSMUSG00000056144	47.0684	-1.284	0.56228	-2.28355	0.0223979	0.133177	Trim34a	tripartite motif-containing 34A [Source:MGI Symbol;Acc:MGI:2137359]
ENSMUSG00000051486	12.6111	-1.80979	0.793831	-2.27982	0.0226183	0.134278	Pcdhb11	protocadherin beta 11 [Source:MGI Symbol;Acc:MGI:2136746]
ENSMUSG00000120695	20.7921	-1.46969	0.646092	-2.27473	0.0229219	0.13528	ENSMUSG00000120695	novel transcript, antisense to Phyhipl
ENSMUSG00000077148	15.689	-1.38279	0.607854	-2.27488	0.0229132	0.13528	Gm22935	predicted gene, 22935 [Source:MGI Symbol;Acc:MGI:5452712]
ENSMUSG00000109015	22.6935	-1.21001	0.532088	-2.27408	0.0229611	0.135359	Gm31024	predicted gene, 31024 [Source:MGI Symbol;Acc:MGI:5590183]
ENSMUSG00000098720	18.3152	-1.2917	0.56839	-2.27255	0.0230531	0.135718	Gm27239	predicted gene 27239 [Source:MGI Symbol;Acc:MGI:5521082]
ENSMUSG00000029832	8.19112	-2.08577	0.917685	-2.27286	0.0230348	0.135718	Nfe2l3	nuclear factor, erythroid derived 2, like 3 [Source:MGI Symbol;Acc:MGI:1339958]
ENSMUSG00000063087	13.4562	-1.91263	0.843844	-2.26657	0.0234166	0.136891	Gm10125	predicted gene 10125 [Source:MGI Symbol;Acc:MGI:3642044]
ENSMUSG00000042087	63.3948	-1.07216	0.473498	-2.26433	0.0235537	0.13742	4933440N22Rik	RIKEN cDNA 4933440N22 gene [Source:MGI Symbol;Acc:MGI:1921721]
ENSMUSG00000048038	11.6486	-1.83322	0.810069	-2.26304	0.0236335	0.137662	Ccdc187	coiled-coil domain containing 187 [Source:MGI Symbol;Acc:MGI:3045295]
ENSMUSG00000068874	23.9697	-1.38466	0.617655	-2.2418	0.0249744	0.142398	Selenbp1	selenium binding protein 1 [Source:MGI Symbol;Acc:MGI:96825]
ENSMUSG00000026447	33.7	-1.02233	0.456297	-2.24049	0.0250594	0.142769	Pik3c2b	phosphatidylinositol-4-phosphate 3-kinase catalytic subunit type 2 beta [Source:MGI Symbol;Acc:MGI:2685045]
ENSMUSG00000115980	18.3411	-1.25913	0.562649	-2.23786	0.02523	0.143284	Gm49437	predicted gene, 49437 [Source:MGI Symbol;Acc:MGI:6155079]
ENSMUSG00000039194	33.9472	-1.25182	0.55973	-2.23647	0.0253213	0.143516	Rlbp1	retinaldehyde binding protein 1 [Source:MGI Symbol;Acc:MGI:97930]
ENSMUSG00000022371	59.2993	-1.10646	0.496553	-2.22828	0.025862	0.145258	Col14a1	collagen, type XIV, alpha 1 [Source:MGI Symbol;Acc:MGI:1341272]
ENSMUSG00000028996	15.2851	-1.41487	0.636376	-2.22332	0.0261941	0.14649	Rbp7	retinol binding protein 7, cellular [Source:MGI Symbol;Acc:MGI:1890409]
ENSMUSG00002076161	14.4004	-1.63204	0.738074	-2.21121	0.0270212	0.149479	Rn7sk	RNA, 7SK, nuclear [Source:MGI Symbol;Acc:MGI:103186]
ENSMUSG00000021234	34.1928	-1.12008	0.506669	-2.21067	0.0270584	0.149627	Fam161b	family with sequence similarity 161, member B [Source:MGI Symbol;Acc:MGI:2443027]
ENSMUSG00000054679	11.5856	-1.55145	0.705079	-2.20039	0.0277792	0.152434	Srsf12	serine and arginine-rich splicing factor 12 [Source:MGI Symbol;Acc:MGI:2661424]
ENSMUSG00000064288	20.0909	-1.14257	0.52009	-2.19686	0.0280302	0.153458	H4c12	H4 clustered histone 12 [Source:MGI Symbol;Acc:MGI:2448439]
ENSMUSG00000074194	22.1287	-1.51745	0.691041	-2.19589	0.0280996	0.15372	Zfp791	zinc finger protein 791 [Source:MGI Symbol;Acc:MGI:3648473]
ENSMUSG00000116841	9.31683	-2.10406	0.959222	-2.19351	0.0282709	0.154214	Gm49737	predicted gene, 49737 [Source:MGI Symbol;Acc:MGI:6215225]
ENSMUSG00000031112	91.8883	-1.13287	0.521006	-2.17439	0.0296761	0.158346	Stk26	serine/threonine kinase 26 [Source:MGI Symbol;Acc:MGI:1917665]
ENSMUSG00000100486	33.0055	-1.06339	0.49009	-2.16979	0.0300227	0.159482	Gm4131	predicted gene 4131 [Source:MGI Symbol;Acc:MGI:3782307]
ENSMUSG00000017390	19.8663	-1.21316	0.560676	-2.16374	0.0304844	0.160747	Aldoc	aldolase C, fructose-bisphosphate [Source:MGI Symbol;Acc:MGI:101863]
ENSMUSG00000119981	8.59805	-1.86644	0.866271	-2.15457	0.0311954	0.162873	ENSMUSG00000119981	novel transcript
ENSMUSG00000028174	8.61877	-1.75232	0.813417	-2.15426	0.0312194	0.162874	Rpe65	retinal pigment epithelium 65 [Source:MGI Symbol;Acc:MGI:98001]
ENSMUSG00000102590	17.3927	-1.2649	0.591201	-2.13955	0.032391	0.167024	Mannr	Mecom adjacent non-protein coding RNA [Source:MGI Symbol;Acc:MGI:5564803]
ENSMUSG00000110377	7.96611	-1.87432	0.877174	-2.13677	0.0326167	0.167701	Gm45363	predicted gene 45363 [Source:MGI Symbol;Acc:MGI:5791199]
ENSMUSG00000048603	16.1036	-1.4966	0.700762	-2.13568	0.0327055	0.167871	Gm9828	predicted gene 9828 [Source:MGI Symbol;Acc:MGI:3642913]
ENSMUSG00000112441	9.3279	-1.84181	0.864877	-2.12957	0.0332073	0.169529	Gm48898	predicted gene, 48898 [Source:MGI Symbol;Acc:MGI:6098663]
ENSMUSG00000043036	14.5333	-1.441	0.677317	-2.12751	0.0333777	0.1701	Ccdc63	coiled-coil domain containing 63 [Source:MGI Symbol;Acc:MGI:3607777]
ENSMUSG00000036504	21.0665	-1.12075	0.532656	-2.10408	0.0353716	0.17701	Phpt1	phosphohistidine phosphatase 1 [Source:MGI Symbol;Acc:MGI:1922704]
ENSMUSG00000106568	9.9307	-2.09968	0.998996	-2.10178	0.0355721	0.177417	Gm42814	predicted gene 42814 [Source:MGI Symbol;Acc:MGI:5662951]
ENSMUSG00000081052	9.4453	-1.89102	0.899682	-2.10187	0.0355643	0.177417	Gm6305	predicted gene 6305 [Source:MGI Symbol;Acc:MGI:3644967]
ENSMUSG00000041878	11.8579	-1.53012	0.72822	-2.10118	0.0356249	0.177534	8430432A02Rik	RIKEN cDNA 8430432A02 gene [Source:MGI Symbol;Acc:MGI:1918774]
ENSMUSG00000053889	11.6876	-1.54581	0.736909	-2.09769	0.0359328	0.178665	Kirrel3os	kirre like nephrin family adhesion molecule 3, opposite strand [Source:MGI Symbol;Acc:MGI:3045250]
ENSMUSG00000052087	21.9567	-1.04584	0.498929	-2.09616	0.0360676	0.179272	Rgs14	regulator of G-protein signaling 14 [Source:MGI Symbol;Acc:MGI:1859709]
ENSMUSG00000101599	61.0088	-1.01069	0.482352	-2.09534	0.0361412	0.179451	Gm20342	predicted gene, 20342 [Source:MGI Symbol;Acc:MGI:5012527]
ENSMUSG00000107689	12.6579	-1.76841	0.847092	-2.08762	0.0368321	0.181746	Gm44386	predicted gene, 44386 [Source:MGI Symbol;Acc:MGI:5690778]
ENSMUSG00000114438	9.94757	-1.65787	0.794357	-2.08706	0.0368824	0.181876	Gm47827	predicted gene, 47827 [Source:MGI Symbol;Acc:MGI:6097022]
ENSMUSG00000021130	53.438	-1.00302	0.480785	-2.08622	0.0369587	0.181969	Galnt16	polypeptide N-acetylgalactosaminyltransferase 16 [Source:MGI Symbol;Acc:MGI:1917754]
ENSMUSG00000105881	21.207	-1.1459	0.550418	-2.08187	0.0373545	0.182995	4932422M17Rik	RIKEN cDNA 4932422M17 gene [Source:MGI Symbol;Acc:MGI:1921616]
ENSMUSG00000070802	108.836	-1.0205	0.490766	-2.0794	0.0375807	0.183665	Pnma8b	PNMA family member 8B [Source:MGI Symbol;Acc:MGI:3645856]
ENSMUSG00000072688	19.5812	-1.14981	0.554134	-2.07496	0.0379903	0.184971	Gm10399	predicted gene 10399 [Source:MGI Symbol;Acc:MGI:3704255]
ENSMUSG00000084797	26.1156	-1.07884	0.520884	-2.07116	0.0383437	0.186134	Gm14321	predicted gene 14321 [Source:MGI Symbol;Acc:MGI:3701951]
ENSMUSG00000028076	26.0353	-1.13403	0.547956	-2.06956	0.0384936	0.186533	Cd1d1	CD1d1 antigen [Source:MGI Symbol;Acc:MGI:107674]
ENSMUSG00000028488	23.8287	-1.10382	0.533481	-2.06909	0.0385373	0.18658	Sh3gl2	SH3-domain GRB2-like 2 [Source:MGI Symbol;Acc:MGI:700009]
ENSMUSG00000046971	9.61696	-1.80819	0.874074	-2.0687	0.0385747	0.186645	Pla2g4f	phospholipase A2, group IVF [Source:MGI Symbol;Acc:MGI:2685493]
ENSMUSG00000035773	25.096	-1.05168	0.50895	-2.06638	0.0387928	0.187411	Kiss1r	KISS1 receptor [Source:MGI Symbol;Acc:MGI:2148793]
ENSMUSG00000025386	18.3446	-1.18078	0.573778	-2.0579	0.0395995	0.189854	Pde6g	phosphodiesterase 6G, cGMP-specific, rod, gamma [Source:MGI Symbol;Acc:MGI:97526]
ENSMUSG00000078519	19.7444	-1.12342	0.54845	-2.04836	0.0405247	0.192398	2310026L22Rik	RIKEN cDNA 2310026L22 gene [Source:MGI Symbol;Acc:MGI:1916844]
ENSMUSG00000114538	9.27958	-1.71411	0.840605	-2.03914	0.041436	0.195169	Gm31517	predicted gene, 31517 [Source:MGI Symbol;Acc:MGI:5590676]
ENSMUSG00000067203	30.8534	-1.16009	0.569868	-2.03572	0.0417786	0.196395	H2-K2	histocompatibility 2, K region locus 2 [Source:MGI Symbol;Acc:MGI:95906]
ENSMUSG00000017639	44.4089	-1.20468	0.596553	-2.01941	0.0434449	0.200991	Rab11fip4	RAB11 family interacting protein 4 (class II) [Source:MGI Symbol;Acc:MGI:2442920]
ENSMUSG00000033029	19.2954	-1.14253	0.566604	-2.01646	0.0437521	0.201889	1700088E04Rik	RIKEN cDNA 1700088E04 gene [Source:MGI Symbol;Acc:MGI:1920774]
ENSMUSG00000116898	24.7233	-1.2969	0.644278	-2.01295	0.0441202	0.202901	Gm49785	predicted gene, 49785 [Source:MGI Symbol;Acc:MGI:6215307]
ENSMUSG00000057280	29.453	-1.41098	0.701114	-2.01248	0.044169	0.202966	Musk	muscle, skeletal, receptor tyrosine kinase [Source:MGI Symbol;Acc:MGI:103581]
ENSMUSG00000102780	23.2216	-1.21686	0.60474	-2.01221	0.0441977	0.202966	Gm38253	predicted gene, 38253 [Source:MGI Symbol;Acc:MGI:5611481]
ENSMUSG00000044024	13.3381	-1.31609	0.65822	-1.99946	0.0455583	0.206427	Rell2	RELT-like 2 [Source:MGI Symbol;Acc:MGI:1918044]
ENSMUSG00000024013	11.015	-1.46379	0.733722	-1.99502	0.0460409	0.207627	Fgd2	FYVE, RhoGEF and PH domain containing 2 [Source:MGI Symbol;Acc:MGI:1347084]
ENSMUSG00000037280	14.4559	-1.4423	0.725367	-1.98837	0.0467706	0.20953	Galnt6	polypeptide N-acetylgalactosaminyltransferase 6 [Source:MGI Symbol;Acc:MGI:1891640]
ENSMUSG00000023826	13.1946	-1.29819	0.653118	-1.98768	0.0468468	0.209674	Prkn	parkin RBR E3 ubiquitin protein ligase [Source:MGI Symbol;Acc:MGI:1355296]
ENSMUSG00000091745	12.9446	-1.3313	0.67332	-1.97722	0.048017	0.213389	Gm17098	predicted gene 17098 [Source:MGI Symbol;Acc:MGI:4937925]
ENSMUSG00000039601	15.9664	-1.16436	0.589461	-1.97529	0.048235	0.21368	Rcan2	regulator of calcineurin 2 [Source:MGI Symbol;Acc:MGI:1858219]
ENSMUSG00000066705	10.0686	-1.8683	0.946563	-1.97377	0.0484074	0.214113	Fxyd6	FXYD domain-containing ion transport regulator 6 [Source:MGI Symbol;Acc:MGI:1890226]
ENSMUSG00000073437	45.4888	-1.14041	0.578447	-1.9715	0.0486667	0.214927	D330041H03Rik	RIKEN cDNA D330041H03 gene [Source:MGI Symbol;Acc:MGI:3603827]
ENSMUSG00000120316	15.8047	-1.40655	0.713614	-1.97103	0.0487206	0.215099	ENSMUSG00000120316	novel transcript
ENSMUSG00000107143	11.5201	-1.49329	0.760211	-1.96431	0.0494936	0.217571	Gm6598	predicted gene 6598 [Source:MGI Symbol;Acc:MGI:3646314]
ENSMUSG00000056643	9.52309	-1.74147	0.886757	-1.96387	0.0495455	0.217665	Chst13	carbohydrate sulfotransferase 13 [Source:MGI Symbol;Acc:MGI:1919047]
ENSMUSG00000092512	6.89915	-2.87486	1.21794	-2.36042	0.018254		Gm4152	predicted gene 4152 [Source:MGI Symbol;Acc:MGI:3782328]
ENSMUSG00000035896	7.52001	-4.35803	1.36332	-3.19662	0.00139049		Rnase1	ribonuclease, RNase A family, 1 (pancreatic) [Source:MGI Symbol;Acc:MGI:97919]
ENSMUSG00000040055	3.68568	-4.59654	1.86405	-2.46589	0.0136672		Gjb6	gap junction protein, beta 6 [Source:MGI Symbol;Acc:MGI:107588]
ENSMUSG00000022408	6.88156	-2.5023	1.00189	-2.49759	0.0125041		Fam83f	family with sequence similarity 83, member F [Source:MGI Symbol;Acc:MGI:2146227]
ENSMUSG00000085471	4.07456	-3.29217	1.58792	-2.07325	0.038149		4933423P22Rik	RIKEN cDNA 4933423P22 gene [Source:MGI Symbol;Acc:MGI:1918408]
ENSMUSG00000050272	6.27447	-3.03505	1.22371	-2.48019	0.0131311		Dscam	DS cell adhesion molecule [Source:MGI Symbol;Acc:MGI:1196281]
ENSMUSG00000118159	6.07287	-2.38416	1.1175	-2.13347	0.032886		Gm50402	predicted gene, 50402 [Source:MGI Symbol;Acc:MGI:6303314]
ENSMUSG00000064147	4.77916	-3.73429	1.50359	-2.48358	0.0130068		Rab44	RAB44, member RAS oncogene family [Source:MGI Symbol;Acc:MGI:3045302]
ENSMUSG00000010651	6.79551	-2.05689	1.02382	-2.00903	0.0445336		Acaa1b	acetyl-Coenzyme A acyltransferase 1B [Source:MGI Symbol;Acc:MGI:3605455]
ENSMUSG00000015890	7.37228	-3.06485	1.12019	-2.73601	0.00621897		Amdhd1	amidohydrolase domain containing 1 [Source:MGI Symbol;Acc:MGI:1919011]
ENSMUSG00000121125	4.47504	-2.63035	1.25208	-2.10079	0.0356596		ENSMUSG00000121125	novel transcript
ENSMUSG00000087336	6.92205	-1.82368	0.91402	-1.99523	0.0460177		Gm15860	predicted gene 15860 [Source:MGI Symbol;Acc:MGI:3801778]
ENSMUSG00000085174	7.12327	-2.04838	1.02018	-2.00786	0.0446585		Gm16206	predicted gene 16206 [Source:MGI Symbol;Acc:MGI:3801870]
ENSMUSG00000113647	6.2712	-2.42157	1.05815	-2.28849	0.0221088		Gm47210	predicted gene, 47210 [Source:MGI Symbol;Acc:MGI:6096014]
ENSMUSG00000118550	4.27386	-3.03399	1.47398	-2.05838	0.0395541		Gm52965	predicted gene, 52965 [Source:MGI Symbol;Acc:MGI:6388845]
ENSMUSG00000084007	5.26605	-3.19291	1.23074	-2.5943	0.00947838		Gm9003	predicted pseudogene 9003 [Source:MGI Symbol;Acc:MGI:3647163]
ENSMUSG00000040972	6.2401	-3.3249	1.20595	-2.75708	0.00583204		Igsf21	immunoglobulin superfamily, member 21 [Source:MGI Symbol;Acc:MGI:2681842]
ENSMUSG00000102912	5.75305	-2.65218	1.26752	-2.09242	0.0364008		Gm20731	predicted gene, 20731 [Source:MGI Symbol;Acc:MGI:5313040]
ENSMUSG00000113094	5.66977	-3.11	1.21355	-2.56273	0.0103854		Gm47447	predicted gene, 47447 [Source:MGI Symbol;Acc:MGI:6096402]
ENSMUSG00000111865	4.26264	-2.70561	1.30426	-2.07445	0.0380379		Gm47687	predicted gene, 47687 [Source:MGI Symbol;Acc:MGI:6096791]
ENSMUSG00000029361	7.65392	-2.2982	1.00385	-2.28939	0.022057		Nos1	nitric oxide synthase 1, neuronal [Source:MGI Symbol;Acc:MGI:97360]
ENSMUSG00000065999	2.72637	-3.55904	1.77627	-2.00365	0.0451072		Zfp985	zinc finger protein 985 [Source:MGI Symbol;Acc:MGI:3651986]
ENSMUSG00000120758	3.25908	-4.19871	1.73796	-2.41589	0.0156969		ENSMUSG00000120758	novel transcript, antisense to Mtx1
ENSMUSG00000092354	4.14786	-3.33535	1.43343	-2.32684	0.019974		Gm20548	predicted gene 20548 [Source:MGI Symbol;Acc:MGI:5142013]
ENSMUSG00000031853	7.25581	-2.59907	1.07215	-2.42417	0.0153435		Map3k21	mitogen-activated protein kinase kinase kinase 21 [Source:MGI Symbol;Acc:MGI:2385307]
ENSMUSG00000091154	3.06368	-4.52301	1.81897	-2.48658	0.0128978		Proscos	proline synthetase co-transcribed, opposite strand [Source:MGI Symbol;Acc:MGI:3704307]
ENSMUSG00000089983	3.08216	-3.98956	1.63393	-2.44169	0.0146186		2010320O07Rik	RIKEN cDNA 2010320O07 gene [Source:MGI Symbol;Acc:MGI:1917131]
ENSMUSG00000073102	6.39993	-2.10479	0.9537	-2.20698	0.0273157		Drc1	dynein regulatory complex subunit 1 [Source:MGI Symbol;Acc:MGI:2685906]
ENSMUSG00000044719	2.33017	-4.48222	1.96789	-2.27768	0.0227455		E230025N22Rik	Riken cDNA E230025N22 gene [Source:MGI Symbol;Acc:MGI:3687212]
ENSMUSG00000120864	4.9527	-2.65725	1.26244	-2.10484	0.0353048		ENSMUSG00000120864	novel transcript
ENSMUSG00000110677	4.57873	-5.05194	1.56448	-3.22915	0.00124158		Gm45777	predicted gene 45777 [Source:MGI Symbol;Acc:MGI:5804892]
ENSMUSG00000083140	2.6082	-4.68894	2.07673	-2.25785	0.0239551		Gm5073	predicted pseudogene 5073 [Source:MGI Symbol;Acc:MGI:3643718]
ENSMUSG00000066392	4.80969	-2.28157	1.16352	-1.96092	0.0498881		Nrxn3	neurexin III [Source:MGI Symbol;Acc:MGI:1096389]
ENSMUSG00000097592	3.55565	-3.293	1.53402	-2.14665	0.0318209		4930500F10Rik	RIKEN cDNA 4930500F10 gene [Source:MGI Symbol;Acc:MGI:1922262]
ENSMUSG00000044581	2.58342	-4.51431	1.95089	-2.31397	0.0206693		4932415D10Rik	RIKEN cDNA 4932415D10 gene [Source:MGI Symbol;Acc:MGI:3045298]
ENSMUSG00000026805	4.29772	-2.83572	1.37828	-2.05744	0.039644		Barhl1	BarH like homeobox 1 [Source:MGI Symbol;Acc:MGI:1859288]
ENSMUSG00000086515	4.5143	-2.76491	1.2866	-2.149	0.0316343		Erich2os	glutamate rich 2, opposite strand [Source:MGI Symbol;Acc:MGI:3826593]
ENSMUSG00000086268	3.73589	-4.54031	1.60683	-2.82564	0.0047187		Gm11670	predicted gene 11670 [Source:MGI Symbol;Acc:MGI:3649868]
ENSMUSG00000084947	2.28403	-4.20497	1.77881	-2.36392	0.0180829		Gm15594	predicted gene 15594 [Source:MGI Symbol;Acc:MGI:3783041]
ENSMUSG00000118546	3.67624	-4.04579	1.67167	-2.4202	0.0155118		Gm20348	predicted gene, 20348 [Source:MGI Symbol;Acc:MGI:5012533]
ENSMUSG00000113892	4.11686	-4.31155	1.6067	-2.68348	0.00728599		Gm48605	predicted gene, 48605 [Source:MGI Symbol;Acc:MGI:6098188]
ENSMUSG00000110926	3.47799	-3.07005	1.43446	-2.14022	0.0323373		Gm5917	predicted gene 5917 [Source:MGI Symbol;Acc:MGI:3646334]
ENSMUSG00000049799	7.30922	-1.80228	0.856815	-2.10347	0.0354247		Lrrc19	leucine rich repeat containing 19 [Source:MGI Symbol;Acc:MGI:2140219]
ENSMUSG00000043659	2.40832	-3.9222	1.95758	-2.0036	0.0451131		Npsr1	neuropeptide S receptor 1 [Source:MGI Symbol;Acc:MGI:2441738]
ENSMUSG00000007034	4.16344	-4.60605	1.63767	-2.81257	0.00491476		Slc44a4	solute carrier family 44, member 4 [Source:MGI Symbol;Acc:MGI:1917379]
ENSMUSG00000015599	4.524	-3.48327	1.43524	-2.42696	0.0152259		Ttbk1	tau tubulin kinase 1 [Source:MGI Symbol;Acc:MGI:2147036]
ENSMUSG00000034456	6.40244	-2.40865	1.01041	-2.38383	0.0171335		Uroc1	urocanase domain containing 1 [Source:MGI Symbol;Acc:MGI:2385332]
ENSMUSG00000121079	4.00068	-3.70954	1.43411	-2.58665	0.00969152		ENSMUSG00000121079	novel transcript
ENSMUSG00000035615	6.41107	-2.61504	1.14266	-2.28855	0.0221056		Frmpd1	FERM and PDZ domain containing 1 [Source:MGI Symbol;Acc:MGI:2446274]
ENSMUSG00000083856	4.42332	-3.11912	1.33487	-2.33664	0.0194579		Gm13886	predicted gene 13886 [Source:MGI Symbol;Acc:MGI:3649359]
ENSMUSG00000103697	2.76433	-3.98776	1.72184	-2.31599	0.020559		Gm38020	predicted gene, 38020 [Source:MGI Symbol;Acc:MGI:5611248]
ENSMUSG00000108218	7.08082	-2.25591	1.06437	-2.11949	0.0340491		Olfr1372-ps1	olfactory receptor 1372, pseudogene 1 [Source:MGI Symbol;Acc:MGI:3031206]
ENSMUSG00000075420	4.90557	-3.80826	1.48663	-2.56167	0.010417		Smim6	small integral membrane protein 6 [Source:MGI Symbol;Acc:MGI:1915778]
ENSMUSG00000048399	5.14397	-4.03372	1.38255	-2.91761	0.00352731		Tprg	transformation related protein 63 regulated [Source:MGI Symbol;Acc:MGI:1918588]
ENSMUSG00000090176	3.11262	-3.37243	1.59886	-2.10928	0.0349207		Cd200r2	Cd200 receptor 2 [Source:MGI Symbol;Acc:MGI:3042847]
ENSMUSG00000043969	6.46941	-2.38157	1.11388	-2.13807	0.0325107		Emx2	empty spiracles homeobox 2 [Source:MGI Symbol;Acc:MGI:95388]
ENSMUSG00000120272	2.11416	-4.31249	1.81793	-2.3722	0.0176825		ENSMUSG00000120272	novel transcript
ENSMUSG00000071036	2.0953	-4.49697	2.27073	-1.98041	0.0476574		Gm10309	predicted gene 10309 [Source:MGI Symbol;Acc:MGI:3641941]
ENSMUSG00000083748	2.65666	-4.50208	2.18526	-2.06021	0.0393789		Gm11662	predicted gene 11662 [Source:MGI Symbol;Acc:MGI:3651457]
ENSMUSG00000114920	3.07648	-4.07732	1.6124	-2.52874	0.0114474		Gm19097	predicted gene, 19097 [Source:MGI Symbol;Acc:MGI:5011282]
ENSMUSG00000106218	1.62184	-4.15811	2.06531	-2.0133	0.0440827		Gm43713	predicted gene 43713 [Source:MGI Symbol;Acc:MGI:5663850]
ENSMUSG00000010505	3.5088	-4.59887	1.66298	-2.76544	0.00568467		Myt1	myelin transcription factor 1 [Source:MGI Symbol;Acc:MGI:1100535]
ENSMUSG00000113209	1.69343	-4.31062	2.01729	-2.13683	0.0326115		1700081N11Rik	RIKEN cDNA 1700081N11 gene [Source:MGI Symbol;Acc:MGI:1920778]
ENSMUSG00000120634	2.00954	-3.70798	1.82751	-2.02898	0.0424607		ENSMUSG00000120634	novel transcript
ENSMUSG00000121275	6.12229	-2.62489	1.09714	-2.39249	0.0167343		ENSMUSG00000121275	novel transcript, antisense to Tmco1
ENSMUSG00000067627	4.39988	-5.65858	1.59965	-3.53739	0.000404104		Gm10217	predicted gene 10217 [Source:MGI Symbol;Acc:MGI:3642099]
ENSMUSG00000086952	6.50494	-2.62069	1.1316	-2.31591	0.0205631		Gm12596	predicted gene 12596 [Source:MGI Symbol;Acc:MGI:3649247]
ENSMUSG00000081077	1.71586	-4.39964	2.10504	-2.09005	0.0366134		Gm13899	predicted gene 13899 [Source:MGI Symbol;Acc:MGI:3652262]
ENSMUSG00000084904	3.41622	-3.22137	1.4805	-2.17587	0.0295652		Gm14827	predicted gene 14827 [Source:MGI Symbol;Acc:MGI:3705192]
ENSMUSG00000081355	3.69224	-2.87002	1.31807	-2.17743	0.0294483		Gm15264	predicted gene 15264 [Source:MGI Symbol;Acc:MGI:3705845]
ENSMUSG00000097069	5.98195	-2.85546	1.17296	-2.43441	0.0149161		Gm16998	predicted gene, 16998 [Source:MGI Symbol;Acc:MGI:4439922]
ENSMUSG00000106636	5.39826	-4.08955	1.5305	-2.67204	0.00753923		Gm43813	predicted gene 43813 [Source:MGI Symbol;Acc:MGI:5663950]
ENSMUSG00000114529	1.76355	-4.14626	1.92446	-2.1545	0.0312006		Gm4939	predicted gene 4939 [Source:MGI Symbol;Acc:MGI:3646780]
ENSMUSG00000091568	3.67492	-4.11352	1.83132	-2.2462	0.0246912		Gm8206	predicted gene 8206 [Source:MGI Symbol;Acc:MGI:3779788]
ENSMUSG00000098198	1.69772	-4.04966	1.94852	-2.07833	0.0376792		Gm9169	predicted gene 9169 [Source:MGI Symbol;Acc:MGI:3648561]
ENSMUSG00000031239	2.70793	-4.9117	1.74478	-2.81508	0.00487653		Itm2a	integral membrane protein 2A [Source:MGI Symbol;Acc:MGI:107706]
ENSMUSG00000010021	2.90774	-4.26826	1.95185	-2.18678	0.0287584		Kif19a	kinesin family member 19A [Source:MGI Symbol;Acc:MGI:2447024]
ENSMUSG00000071719	4.88586	-3.53961	1.27601	-2.77396	0.00553784		Nalf2	NALCN channel auxiliary factor 2 [Source:MGI Symbol;Acc:MGI:3648377]
ENSMUSG00000030762	3.38666	-4.51545	1.86415	-2.42225	0.0154246		Aqp8	aquaporin 8 [Source:MGI Symbol;Acc:MGI:1195271]
ENSMUSG00000029032	6.51871	-2.17581	0.992885	-2.1914	0.0284228		Arhgef16	Rho guanine nucleotide exchange factor (GEF) 16 [Source:MGI Symbol;Acc:MGI:2446219]
ENSMUSG00000030996	2.68376	-4.27206	1.81153	-2.35826	0.0183608		Art1	ADP-ribosyltransferase 1 [Source:MGI Symbol;Acc:MGI:107511]
ENSMUSG00000026587	2.98025	-5.18106	1.78302	-2.90577	0.00366351		Astn1	astrotactin 1 [Source:MGI Symbol;Acc:MGI:1098567]
ENSMUSG00000119950	2.04901	-4.79838	2.06338	-2.3255	0.0200454		ENSMUSG00000119950	novel transcript
ENSMUSG00000120329	2.02366	-3.81584	1.90406	-2.00405	0.0450649		ENSMUSG00000120329	novel transcript, antisense to Nup153
ENSMUSG00000097727	2.14019	-3.80831	1.91844	-1.98511	0.0471326		F630040K05Rik	RIKEN cDNA F630040K05 gene [Source:MGI Symbol;Acc:MGI:4437734]
ENSMUSG00000035582	2.87005	-3.17313	1.58658	-1.99998	0.0455028		Gdpd4	glycerophosphodiester phosphodiesterase domain containing 4 [Source:MGI Symbol;Acc:MGI:3606573]
ENSMUSG00000105044	2.54232	-3.62914	1.84136	-1.9709	0.048735		Gm10416	predicted pseudogene 10416 [Source:MGI Symbol;Acc:MGI:3645037]
ENSMUSG00000084967	2.42904	-4.39386	2.20078	-1.9965	0.0458792		Gm12296	predicted gene 12296 [Source:MGI Symbol;Acc:MGI:3711946]
ENSMUSG00000080850	2.96736	-4.94777	2.10812	-2.34701	0.0189247		Gm12439	predicted gene 12439 [Source:MGI Symbol;Acc:MGI:3651708]
ENSMUSG00000119191	1.85476	-4.71198	2.38054	-1.97937	0.047774		Gm25526	predicted gene, 25526 [Source:MGI Symbol;Acc:MGI:5455303]
ENSMUSG00000091831	2.95863	-3.44215	1.54608	-2.22637	0.0259891		Gm4707	predicted gene 4707 [Source:MGI Symbol;Acc:MGI:3782887]
ENSMUSG00000051243	2.0357	-4.33102	2.2052	-1.964	0.0495302		Islr2	immunoglobulin superfamily containing leucine-rich repeat 2 [Source:MGI Symbol;Acc:MGI:2444277]
ENSMUSG00000042988	7.66231	-2.33482	1.04643	-2.23122	0.0256667		Notum	notum palmitoleoyl-protein carboxylesterase [Source:MGI Symbol;Acc:MGI:1924833]
ENSMUSG00000020622	2.75979	-4.42122	1.90945	-2.31544	0.0205888		Nt5c1b	5'-nucleotidase, cytosolic IB [Source:MGI Symbol;Acc:MGI:1918131]
ENSMUSG00000032128	3.65373	-3.72996	1.56545	-2.38268	0.017187		Robo3	roundabout guidance receptor 3 [Source:MGI Symbol;Acc:MGI:1343102]
ENSMUSG00000034359	2.21355	-4.80361	2.33553	-2.05676	0.0397096		Skint2	selection and upkeep of intraepithelial T cells 2 [Source:MGI Symbol;Acc:MGI:3649629]
ENSMUSG00000017607	1.60286	-4.36619	2.10561	-2.0736	0.0381162		Tns4	tensin 4 [Source:MGI Symbol;Acc:MGI:2144377]
